# Supplementary material for: Benchmarking of RNA-sequencing analysis workflows using whole-transcriptome RT-qPCR expression data
Source: Sci Rep. 2017 May 8;7:1559. doi: 10.1038/s41598-017-01617-3 (PMC5431503; doi:10.1038/s41598-017-01617-3)
Supplement: Supplementary file 2 — Supplemental Table1 [file 41598_2017_1617_MOESM2_ESM.xls]

## Sheet: MAQC_Cq
	MAQCA	MAQCB
ENSG00000000003	21.51	24.43
ENSG00000000005	26.05	30.39
ENSG00000000419	18.91	21.28
ENSG00000000457	23.58	23.91
ENSG00000000460	20.65	23.45
ENSG00000000938	30.48	25.07
ENSG00000000971	22.44	22.66
ENSG00000001036	19.49	22.07
ENSG00000001084	24.45	25.54
ENSG00000001167	20.48	21.34
ENSG00000001460	23.15	23.14
ENSG00000001461	21.94	20.19
ENSG00000001497	19.79	21.14
ENSG00000001561	23.68	20.69
ENSG00000001617	23.02	24.44
ENSG00000001626	29.14	28.13
ENSG00000001629	20.65	20.97
ENSG00000001630	20.24	21.08
ENSG00000001631	22.37	23.2
ENSG00000002016	22.28	23.18
ENSG00000002330	21.75	21.48
ENSG00000002549	20.2	20.91
ENSG00000002586	24.49	27.39
ENSG00000002587	28.46	24.06
ENSG00000002726	27.67	33.2
ENSG00000002745	31.48	27.16
ENSG00000002746	24.43	20.21
ENSG00000002822	21.29	22.47
ENSG00000002834	19.03	20.39
ENSG00000002919	27.41	27.71
ENSG00000002933	26.84	23.11
ENSG00000003056	19.48	20.81
ENSG00000003096	23.32	24.09
ENSG00000003137	25.71	22.06
ENSG00000003147	22.47	21.35
ENSG00000003249	21.93	21.6
ENSG00000003393	23.78	22.08
ENSG00000003400	22	25.03
ENSG00000003402	20.73	20.83
ENSG00000003436	19.85	25.3
ENSG00000003509	21.69	21.92
ENSG00000003756	19.96	20.27
ENSG00000003987	27.81	21.83
ENSG00000003989	19.5	22.08
ENSG00000004059	21.22	21.05
ENSG00000004139	24.14	23.48
ENSG00000004399	20.09	21.16
ENSG00000004455	22.87	24.53
ENSG00000004468	22.25	24.07
ENSG00000004478	19.86	20.84
ENSG00000004487	19.58	21.33
ENSG00000004534	20.24	20.73
ENSG00000004660	23.77	20.31
ENSG00000004700	21.16	22.79
ENSG00000004766	21.01	20.89
ENSG00000004777	22.17	21.62
ENSG00000004779	18.55	19.64
ENSG00000004799	23.54	22.79
ENSG00000004809	31.19	31.85
ENSG00000004838	25.22	26.21
ENSG00000004846	23.03	34.21
ENSG00000004848	28.19	23.32
ENSG00000004864	23.08	26.03
ENSG00000004866	21.99	22.14
ENSG00000004897	20.38	21.23
ENSG00000004939	25.77	28.07
ENSG00000004948	27.13	30.41
ENSG00000004961	22.08	23.2
ENSG00000004975	20.96	22.17
ENSG00000005001	27.09	27.22
ENSG00000005007	20.15	20.5
ENSG00000005020	22.21	22.93
ENSG00000005022	17.9	20.02
ENSG00000005059	22.05	24.65
ENSG00000005073	24.06	35.82
ENSG00000005075	0	0
ENSG00000005100	21.27	22.58
ENSG00000005102	0	0
ENSG00000005108	25.87	23.35
ENSG00000005156	22.15	23.41
ENSG00000005175	21.53	22.12
ENSG00000005187	19.83	30.16
ENSG00000005189	22.39	24.8
ENSG00000005194	20.9	21.64
ENSG00000005206	21.4	22.38
ENSG00000005238	24.1	23.12
ENSG00000005243	22.8	24.9
ENSG00000005249	23.07	22.12
ENSG00000005339	20.44	20.44
ENSG00000005379	26.77	22.19
ENSG00000005381	30.32	26.5
ENSG00000005421	29.12	28.34
ENSG00000005436	21.78	23.08
ENSG00000005448	20.45	22.83
ENSG00000005469	24.03	24.66
ENSG00000005471	25.95	29.21
ENSG00000005483	19.91	19.71
ENSG00000005486	20.76	19.36
ENSG00000005513	35.28	30.19
ENSG00000005700	20.27	20.86
ENSG00000005801	20.71	21.82
ENSG00000005810	22.37	20.59
ENSG00000005812	21.37	20.92
ENSG00000005844	25.05	27.71
ENSG00000005882	22.27	20.27
ENSG00000005884	20.52	23.22
ENSG00000005893	18.79	18.56
ENSG00000005955	20.41	20.53
ENSG00000005961	26.06	26.14
ENSG00000005981	27.21	29.12
ENSG00000006007	19.87	20.14
ENSG00000006015	20.47	20.36
ENSG00000006016	21.52	23.47
ENSG00000006025	24.27	24.53
ENSG00000006042	21.2	21.37
ENSG00000006047	25.49	0
ENSG00000006059	35.29	31.49
ENSG00000006062	23.79	24.28
ENSG00000006071	28.54	21.75
ENSG00000006074	0	35.32
ENSG00000006075	26.4	27.36
ENSG00000006114	22.08	22
ENSG00000006116	32.42	21.24
ENSG00000006118	22.51	21.31
ENSG00000006125	18.84	18.83
ENSG00000006128	0	0
ENSG00000006194	23.54	23.96
ENSG00000006210	24.36	21.93
ENSG00000006282	21.81	22.44
ENSG00000006283	27.62	21.47
ENSG00000006327	19.62	24.86
ENSG00000006377	25.12	26.13
ENSG00000006432	23.1	20.67
ENSG00000006451	20.22	21.25
ENSG00000006453	21	27.39
ENSG00000006459	0	22.38
ENSG00000006468	21.42	18.92
ENSG00000006530	21.33	21.92
ENSG00000006555	28.15	28.6
ENSG00000006576	21.08	22.1
ENSG00000006606	25.51	29.33
ENSG00000006607	21.28	21.64
ENSG00000006611	25.23	24.25
ENSG00000006625	19.43	21.53
ENSG00000006634	25.22	27
ENSG00000006638	24.85	27.38
ENSG00000006652	20.99	22.98
ENSG00000006659	36.14	36.44
ENSG00000006695	21.43	22.79
ENSG00000006704	22.02	23.7
ENSG00000006712	21.01	21.33
ENSG00000006715	20.8	20.48
ENSG00000006740	25.23	32
ENSG00000006744	20.7	22.28
ENSG00000006747	27.61	25.48
ENSG00000006756	22.96	24.48
ENSG00000006757	22.68	23.29
ENSG00000006788	34.05	31.33
ENSG00000006831	21.13	21.25
ENSG00000007001	33.51	27.98
ENSG00000007038	21.27	31.94
ENSG00000007047	23.24	22.16
ENSG00000007062	24.63	27.11
ENSG00000007080	19.76	21.01
ENSG00000007129	31.26	28.02
ENSG00000007168	20.01	18.91
ENSG00000007171	34.73	0
ENSG00000007174	28.09	25.91
ENSG00000007202	20.77	21.57
ENSG00000007216	34.09	31.57
ENSG00000007237	21.89	18.27
ENSG00000007255	23.51	25.52
ENSG00000007264	23.05	22.44
ENSG00000007306	32.2	0
ENSG00000007312	31.32	35.18
ENSG00000007314	27.47	28.4
ENSG00000007341	24.02	23.57
ENSG00000007350	27.87	29.16
ENSG00000007372	23	19.88
ENSG00000007376	23.98	25.23
ENSG00000007384	22.14	24.19
ENSG00000007392	19.88	20.69
ENSG00000007402	24.69	22.39
ENSG00000007516	24.57	21.09
ENSG00000007520	22.37	23.49
ENSG00000007541	23.5	23.31
ENSG00000007545	24.84	24.89
ENSG00000007866	23	26.1
ENSG00000007908	32.42	28.48
ENSG00000007923	21.12	21.8
ENSG00000007933	30.05	29.31
ENSG00000007944	21.07	22.37
ENSG00000007952	33.16	32.27
ENSG00000007968	21.64	31.36
ENSG00000008018	18.32	20.35
ENSG00000008056	27.26	19.08
ENSG00000008083	20.27	21.36
ENSG00000008086	34.22	34.03
ENSG00000008118	27.12	21.73
ENSG00000008128	23.96	26.36
ENSG00000008130	20.63	22.04
ENSG00000008196	0	27.08
ENSG00000008197	0	29.96
ENSG00000008226	29.1	28.1
ENSG00000008256	27.02	27.64
ENSG00000008277	22.98	19.39
ENSG00000008282	19.4	21.21
ENSG00000008283	21.94	23.75
ENSG00000008294	19.76	19.08
ENSG00000008300	22.33	21.55
ENSG00000008311	22.09	22.76
ENSG00000008323	25.32	34.25
ENSG00000008324	20.18	20.91
ENSG00000008382	24.96	24.98
ENSG00000008394	18.23	20.06
ENSG00000008405	21.04	21.36
ENSG00000008438	0	32.22
ENSG00000008441	20.06	18.47
ENSG00000008513	22.1	23.6
ENSG00000008516	26.8	29.27
ENSG00000008517	22.99	28.05
ENSG00000008710	21.44	19.88
ENSG00000008735	25.04	19.32
ENSG00000008838	21.27	22.1
ENSG00000008869	21.67	21.27
ENSG00000008952	26.07	25.39
ENSG00000008988	27.53	27.37
ENSG00000009307	16.62	17.76
ENSG00000009335	19.5	20.58
ENSG00000009413	21.27	21.19
ENSG00000009694	25.23	21.56
ENSG00000009709	33.64	33.13
ENSG00000009724	28.37	33.17
ENSG00000009765	33.33	33.26
ENSG00000009780	23.54	23.51
ENSG00000009790	26.48	28.44
ENSG00000009830	24.01	24.16
ENSG00000009844	20.22	20.75
ENSG00000009950	23.95	23.25
ENSG00000009954	20.27	21.2
ENSG00000010017	19.88	19.92
ENSG00000010030	29.21	27.22
ENSG00000010072	22.69	23.35
ENSG00000010165	21.57	22.57
ENSG00000010219	23.45	23.45
ENSG00000010244	19.16	19.78
ENSG00000010256	19.3	20.03
ENSG00000010270	21.99	22.34
ENSG00000010278	18.43	19.49
ENSG00000010282	36.13	28.46
ENSG00000010292	18.91	23.01
ENSG00000010295	22.03	21.69
ENSG00000010310	24.67	26.49
ENSG00000010318	25.23	28.08
ENSG00000010319	28.09	27.06
ENSG00000010322	21.73	19.75
ENSG00000010327	26.97	24.11
ENSG00000010361	25.46	24.56
ENSG00000010379	32.11	24.41
ENSG00000010438	28.76	21.69
ENSG00000010539	23.13	24.19
ENSG00000010610	24.4	24.24
ENSG00000010626	23.79	23.69
ENSG00000010671	23.7	26.76
ENSG00000010704	23.34	26.52
ENSG00000010803	21.92	22.7
ENSG00000010810	20.56	19.57
ENSG00000010818	22.21	20.1
ENSG00000010932	30.01	30.49
ENSG00000011007	21.03	22.36
ENSG00000011009	21.12	23.11
ENSG00000011021	22.2	21.17
ENSG00000011028	21.44	24.89
ENSG00000243678	30.19	27.42
ENSG00000011083	34.65	22.15
ENSG00000011105	22.8	21.14
ENSG00000011114	22.16	22.45
ENSG00000011132	25.17	26.05
ENSG00000011198	22.33	23.13
ENSG00000011201	23.74	21.87
ENSG00000011243	21.24	21.13
ENSG00000011258	21.43	22.49
ENSG00000011260	20.47	21.59
ENSG00000011275	20.9	21.93
ENSG00000011295	24.63	24.63
ENSG00000011304	19.41	22.98
ENSG00000011332	24.66	22.06
ENSG00000011347	22.39	19.94
ENSG00000011376	21.97	23.1
ENSG00000011405	20.46	20.96
ENSG00000011422	43.8	24.17
ENSG00000011426	19.41	20.48
ENSG00000011451	23.35	24.12
ENSG00000011454	20.67	20.04
ENSG00000011465	20.87	20.98
ENSG00000011478	22.02	23.95
ENSG00000011485	21.41	21.68
ENSG00000011523	22.7	21.68
ENSG00000011566	22.98	23.07
ENSG00000011600	28.26	22.28
ENSG00000011638	21.98	22.51
ENSG00000011677	24.43	22.25
ENSG00000012048	21.31	25.01
ENSG00000012061	20.52	21.07
ENSG00000012124	26.33	22.97
ENSG00000012174	21.52	22.14
ENSG00000012211	23.1	26.32
ENSG00000012223	25.42	26.45
ENSG00000012232	21.61	21.36
ENSG00000012504	24.95	31.51
ENSG00000012660	19.86	20.84
ENSG00000012779	24.14	22.1
ENSG00000012817	22.88	22.46
ENSG00000012822	21.6	20.43
ENSG00000012963	20.43	21.07
ENSG00000012983	22.01	22.68
ENSG00000013016	24.36	20.3
ENSG00000013275	19.35	20.35
ENSG00000013288	22.22	22.48
ENSG00000013293	26.71	21.01
ENSG00000013297	36.6	32.3
ENSG00000013306	20.49	23.03
ENSG00000013364	20.42	21.97
ENSG00000013374	20.08	21.12
ENSG00000013375	20.17	21.59
ENSG00000013392	23.99	22.85
ENSG00000013441	0	23.45
ENSG00000013503	22.96	23.11
ENSG00000013523	21.9	21.89
ENSG00000013561	24.37	23.65
ENSG00000013563	21.47	23.06
ENSG00000013573	20.07	23.96
ENSG00000013583	21.25	21.5
ENSG00000013588	19.47	26.87
ENSG00000013619	22.26	22.86
ENSG00000013725	26.16	29.05
ENSG00000013810	20	25.54
ENSG00000014123	20.94	21.41
ENSG00000014138	21.22	23.59
ENSG00000014164	22.5	23.07
ENSG00000014216	20.03	21.36
ENSG00000014257	26.92	27.33
ENSG00000014641	18.71	17.84
ENSG00000014824	20.67	20.1
ENSG00000014914	23.27	24.61
ENSG00000014919	20.96	21.77
ENSG00000015133	23.5	25.28
ENSG00000015153	21.89	21.05
ENSG00000015171	21.71	20.31
ENSG00000015285	23.56	25.12
ENSG00000015413	25.38	31.6
ENSG00000015475	21.65	22.72
ENSG00000015479	18.08	17.92
ENSG00000015520	24.07	24.95
ENSG00000015532	21.24	22.46
ENSG00000015568	27.34	24.83
ENSG00000015592	32.75	19.05
ENSG00000015676	20.86	20.11
ENSG00000016082	37.79	41.88
ENSG00000016391	24.36	24.11
ENSG00000016402	27.01	24.04
ENSG00000016490	31.8	34.38
ENSG00000016602	0	24.56
ENSG00000016864	21.17	21.93
ENSG00000017260	19.89	19.96
ENSG00000017373	25.67	20.9
ENSG00000017427	28.19	28.9
ENSG00000017483	20.89	23.72
ENSG00000017621	25.28	23.58
ENSG00000017797	20.3	20.51
ENSG00000018189	21.92	19.52
ENSG00000018236	24.98	18.53
ENSG00000018280	26.5	25.31
ENSG00000018408	20.66	22.23
ENSG00000018510	19.9	21.43
ENSG00000018610	22.49	23.05
ENSG00000018625	24.43	17.46
ENSG00000018699	25.33	26.11
ENSG00000018869	26.13	25.08
ENSG00000019102	27.41	27.79
ENSG00000019144	21.89	20.37
ENSG00000019169	0	26.19
ENSG00000019186	21.8	28.01
ENSG00000019485	25.2	23.77
ENSG00000019505	26.26	20.38
ENSG00000019549	21.65	24.24
ENSG00000019582	19.97	19.19
ENSG00000019991	22.04	23.81
ENSG00000019995	21.41	20.5
ENSG00000020129	22.07	18.25
ENSG00000020181	23.52	24.36
ENSG00000020256	22.04	22.94
ENSG00000020426	20.45	21.12
ENSG00000020577	23.43	21.44
ENSG00000020633	22.22	25.06
ENSG00000020922	21.04	23.32
ENSG00000021300	23.82	18.22
ENSG00000021355	21.41	23.09
ENSG00000021488	27.3	30.17
ENSG00000021574	22.64	22.82
ENSG00000021645	27.31	19.1
ENSG00000021762	25.05	25.44
ENSG00000021776	20.41	21.26
ENSG00000021826	27.89	26
ENSG00000021852	25.52	34.93
ENSG00000022267	24.66	23.25
ENSG00000022277	20.42	21.03
ENSG00000022355	32.27	18.82
ENSG00000022556	22.36	26.02
ENSG00000022567	24.16	22.73
ENSG00000022840	20.26	20.46
ENSG00000022976	23.38	24.03
ENSG00000023041	21.14	22.38
ENSG00000023171	20.95	19.19
ENSG00000023191	24.3	25.02
ENSG00000023228	19.39	19.07
ENSG00000023287	20.38	20.16
ENSG00000023318	20.36	22.01
ENSG00000023445	22.08	24.94
ENSG00000023516	20.91	19.09
ENSG00000023572	0	22.53
ENSG00000023608	22.21	24.42
ENSG00000023697	20.34	22.36
ENSG00000023734	18.33	19.4
ENSG00000023839	20.63	27.34
ENSG00000023892	22.14	25.37
ENSG00000023902	21.53	21.15
ENSG00000023909	20.98	21.95
ENSG00000024048	21.86	22.83
ENSG00000024422	20.86	22.98
ENSG00000024526	21.24	24.93
ENSG00000024862	21.57	21.33
ENSG00000025039	21.28	20.22
ENSG00000025156	21.51	21.67
ENSG00000025293	20.57	20.79
ENSG00000025423	25.1	23.11
ENSG00000025434	22.56	23.41
ENSG00000025708	24.38	24.62
ENSG00000025770	25.18	26
ENSG00000025772	20.3	21.45
ENSG00000025796	19.5	19.99
ENSG00000025800	20.44	21.07
ENSG00000026025	15.56	19.34
ENSG00000026103	23.04	23.35
ENSG00000026297	19.11	21.37
ENSG00000026508	17.34	20.61
ENSG00000026559	25.42	26.17
ENSG00000026652	22.38	21.11
ENSG00000026751	24.96	31.38
ENSG00000026950	22.1	23.65
ENSG00000027001	21.41	22.74
ENSG00000027075	23.62	24.36
ENSG00000027644	31.18	28.95
ENSG00000027697	21.05	21.12
ENSG00000027847	22.28	23.01
ENSG00000027869	25.62	28.67
ENSG00000028116	21.7	23.49
ENSG00000028137	24.08	24.72
ENSG00000028203	23.6	22.47
ENSG00000028277	26.47	24.23
ENSG00000028310	20.12	21.09
ENSG00000028528	20.58	21.01
ENSG00000028839	28.48	25.54
ENSG00000029153	20.57	22.74
ENSG00000029363	27.46	27.05
ENSG00000029364	20.81	21.49
ENSG00000029534	22.56	20.55
ENSG00000029559	29.62	27.49
ENSG00000029639	21.27	22.94
ENSG00000029725	21.14	20.27
ENSG00000030066	19.28	21.87
ENSG00000030304	32.3	32.3
ENSG00000030419	23.21	23.62
ENSG00000030582	19.83	22.47
ENSG00000031003	21.24	20.62
ENSG00000031081	25.02	23.9
ENSG00000031544	31.86	33.54
ENSG00000031691	25.96	24.93
ENSG00000031698	19.39	19.62
ENSG00000031823	20.57	21.02
ENSG00000032219	21.46	20.93
ENSG00000032389	21.34	21.44
ENSG00000032444	21.67	20.99
ENSG00000032742	0	23.75
ENSG00000033011	22.45	24.1
ENSG00000033030	20.73	22.38
ENSG00000033050	21.01	21.46
ENSG00000033100	21.75	23.31
ENSG00000033122	26.19	21.08
ENSG00000033170	21.22	20.55
ENSG00000033178	20.43	21.47
ENSG00000033327	22.08	21.08
ENSG00000033627	21.76	19.17
ENSG00000033800	21.07	20.69
ENSG00000033867	20.17	19.46
ENSG00000034053	23.36	20.17
ENSG00000034063	19.32	24.89
ENSG00000034152	22.89	24.87
ENSG00000034239	33.31	26.37
ENSG00000034510	15.4	17.08
ENSG00000034533	24.09	24.53
ENSG00000034677	20.31	20.68
ENSG00000034693	22.33	23.07
ENSG00000034713	19.11	18.14
ENSG00000034971	33.66	30.87
ENSG00000035115	25.02	25.26
ENSG00000035141	20.4	22.64
ENSG00000035403	20.03	23.14
ENSG00000035499	21.5	27.11
ENSG00000035664	25.57	25.27
ENSG00000035681	21.73	23.24
ENSG00000035720	29.18	33.24
ENSG00000035862	18.18	19.03
ENSG00000035928	21.15	22.57
ENSG00000036054	21.4	22.17
ENSG00000036448	32.73	25.37
ENSG00000036473	32.11	29.1
ENSG00000036530	0	0
ENSG00000036549	21.09	22.23
ENSG00000036565	26.59	30.97
ENSG00000036672	25.05	21.82
ENSG00000036828	37.31	31.58
ENSG00000037241	19.95	21.78
ENSG00000037280	27.65	26.12
ENSG00000037474	19.59	22.23
ENSG00000037637	22.25	22.96
ENSG00000037749	21.58	21.78
ENSG00000037757	21.44	22.27
ENSG00000037897	22.25	25.19
ENSG00000037965	25.86	34.77
ENSG00000038002	23.35	25.3
ENSG00000038210	23.02	25.88
ENSG00000038219	22.11	21.66
ENSG00000038274	19.66	19.4
ENSG00000038295	31.81	23.3
ENSG00000038358	21.38	22.17
ENSG00000038382	20.3	20.49
ENSG00000038427	19.67	21.11
ENSG00000038532	21.02	20.75
ENSG00000038945	26.07	23.27
ENSG00000039068	21.61	26.41
ENSG00000039123	21.47	21.99
ENSG00000039139	27.68	27.66
ENSG00000039319	20.87	21.08
ENSG00000039523	21.82	21.45
ENSG00000039537	34.44	29.88
ENSG00000039560	21.65	24.45
ENSG00000039600	30.77	32.4
ENSG00000039650	22.23	23.39
ENSG00000039987	32.36	32.08
ENSG00000040199	23.07	21.69
ENSG00000040275	20.57	22.89
ENSG00000040341	21.42	20.29
ENSG00000040487	29.57	29.97
ENSG00000040531	22.13	23.59
ENSG00000040608	24.14	21.81
ENSG00000040633	22.02	22.63
ENSG00000040731	25.42	21.63
ENSG00000040933	22.44	21.05
ENSG00000041353	22.75	22.13
ENSG00000041357	18.19	20.33
ENSG00000041802	21.92	23.26
ENSG00000041880	23.08	24.22
ENSG00000041982	18.49	23.35
ENSG00000042062	24.47	27.05
ENSG00000042088	21.01	22.66
ENSG00000042286	22.09	24.07
ENSG00000042304	0	0
ENSG00000042317	23.08	20.35
ENSG00000042429	22.46	23.01
ENSG00000042445	20.97	21.72
ENSG00000042493	26.95	29.81
ENSG00000042753	19.58	20.69
ENSG00000042781	33.26	28.47
ENSG00000042813	31.43	29.01
ENSG00000042832	30.32	29.1
ENSG00000042980	25.98	24.41
ENSG00000043039	26.06	27.5
ENSG00000043093	28.77	27.2
ENSG00000043143	21.45	21.05
ENSG00000043355	20.31	19.04
ENSG00000043462	22.12	23.38
ENSG00000043591	25.26	22.47
ENSG00000044012	32.5	37.35
ENSG00000044090	25.41	26.5
ENSG00000044115	19.73	21.01
ENSG00000044446	20.66	22.5
ENSG00000044459	23.5	24.35
ENSG00000044524	22.48	24.22
ENSG00000046604	21.18	27.63
ENSG00000046647	21.42	22.13
ENSG00000046651	21.24	22.69
ENSG00000046653	22.83	18.06
ENSG00000046774	23.74	0
ENSG00000046889	23.76	21.19
ENSG00000047056	22.15	20.86
ENSG00000047188	22.05	23.35
ENSG00000047230	23.78	25.2
ENSG00000047249	26.52	19.64
ENSG00000047315	20.28	20.73
ENSG00000047346	22.17	21.76
ENSG00000047365	24.18	21.1
ENSG00000047410	19.07	20.62
ENSG00000047457	19.59	22.1
ENSG00000047578	22.61	23.67
ENSG00000047579	21.49	21.62
ENSG00000047597	22.67	22.61
ENSG00000047617	26.55	26.03
ENSG00000047621	22.94	22.59
ENSG00000047634	21.08	22.52
ENSG00000047644	22.23	22.6
ENSG00000047648	22.45	24.41
ENSG00000047662	28.69	25.58
ENSG00000047849	20.44	20.34
ENSG00000047932	21.3	20.98
ENSG00000047936	35.18	27.73
ENSG00000048028	21.21	22.53
ENSG00000048052	22.22	21.13
ENSG00000048140	22.39	23.05
ENSG00000048162	24.69	25.01
ENSG00000048342	24.85	25.46
ENSG00000048392	21.38	21.53
ENSG00000048405	20.16	21.27
ENSG00000048462	23.36	26.96
ENSG00000048471	24.99	24.61
ENSG00000048540	25.56	19.85
ENSG00000048544	19.76	21.15
ENSG00000048545	0	32.12
ENSG00000048649	20.29	20
ENSG00000048707	21.86	20.85
ENSG00000048740	22.96	20.06
ENSG00000048828	18.59	19.56
ENSG00000048991	27.05	25.89
ENSG00000049089	22.8	21.47
ENSG00000049130	23.01	21.56
ENSG00000049167	21.79	22.91
ENSG00000049192	23.87	26.23
ENSG00000049239	21.87	23.91
ENSG00000049245	20.19	20.9
ENSG00000049246	22.36	21.24
ENSG00000049247	23.24	32.05
ENSG00000049249	26.27	31.57
ENSG00000049283	25.79	25.17
ENSG00000049323	25.1	30.03
ENSG00000049449	19.24	21.19
ENSG00000049540	28.11	25.04
ENSG00000049541	20.71	22.99
ENSG00000049618	21.2	20.61
ENSG00000049656	21.35	24.03
ENSG00000049759	20.84	21.04
ENSG00000049768	28.32	27.88
ENSG00000049769	24.49	21.34
ENSG00000049860	18.95	21.65
ENSG00000049883	22.42	23.55
ENSG00000050030	28.4	25.07
ENSG00000050130	20.43	20.63
ENSG00000050165	20.74	18.1
ENSG00000050327	24.28	27.92
ENSG00000050344	22.43	22.57
ENSG00000050393	34.09	37.21
ENSG00000050405	20.86	21.11
ENSG00000050426	20.2	21.61
ENSG00000050438	22.89	20.35
ENSG00000050555	24.54	25.54
ENSG00000050628	23.92	25.34
ENSG00000050730	37.05	38.62
ENSG00000050748	21.23	19.86
ENSG00000050767	25.16	24.9
ENSG00000050820	20.69	20.51
ENSG00000051009	22.33	22.28
ENSG00000051108	19.84	20.63
ENSG00000051128	21.19	21.38
ENSG00000051180	21.5	27.53
ENSG00000051341	22.85	29.3
ENSG00000051382	21.42	21.37
ENSG00000051523	19.2	23.12
ENSG00000051620	19.97	21.38
ENSG00000052126	20.23	21.15
ENSG00000052344	24.58	28.91
ENSG00000052723	20.34	22.13
ENSG00000052749	21.44	23.11
ENSG00000052795	21.62	21.03
ENSG00000052802	19.65	20.2
ENSG00000052841	20.53	22.06
ENSG00000052850	30.56	30.42
ENSG00000053108	25.24	21.6
ENSG00000053254	21.26	20.74
ENSG00000053328	28.04	24.06
ENSG00000053372	26.2	24.1
ENSG00000053438	25.87	22.1
ENSG00000053501	21.57	22
ENSG00000053524	24.4	20.59
ENSG00000053702	33.67	22.22
ENSG00000053747	25.37	26.78
ENSG00000053770	20.49	20.59
ENSG00000053900	23.89	24.1
ENSG00000053918	26.38	27.78
ENSG00000054116	20.36	21.48
ENSG00000054118	19.35	20.28
ENSG00000054148	19.24	20.8
ENSG00000054179	23.93	23.72
ENSG00000054219	30.2	26.73
ENSG00000054356	26.34	20.28
ENSG00000054392	24.85	25.41
ENSG00000054523	20.14	17.67
ENSG00000054598	22.18	23.79
ENSG00000054611	28.09	28.57
ENSG00000054654	21.49	22.11
ENSG00000054690	23.94	21.05
ENSG00000054796	35.04	0
ENSG00000054938	28.91	28.69
ENSG00000054965	22.58	20.97
ENSG00000054967	22.51	23.64
ENSG00000054983	23.12	21.56
ENSG00000055044	20.21	22.13
ENSG00000055070	20	21.81
ENSG00000055118	26.03	25.38
ENSG00000055130	20.76	21.04
ENSG00000055147	23.2	24.68
ENSG00000055163	21.36	19.17
ENSG00000055208	21.15	20.98
ENSG00000055211	20.53	20.61
ENSG00000055332	20.43	21.29
ENSG00000055483	21.39	22.64
ENSG00000055609	21.26	21.24
ENSG00000055732	25.05	29.51
ENSG00000055813	32.71	22.46
ENSG00000055917	19.76	19.84
ENSG00000055950	21.96	22.65
ENSG00000055955	37.66	34.48
ENSG00000055957	26.13	30.46
ENSG00000056050	23.71	23.9
ENSG00000056097	19.75	19.84
ENSG00000056277	22.83	24.25
ENSG00000056291	27.13	26.32
ENSG00000056487	27.46	27.21
ENSG00000056558	23.5	24.61
ENSG00000056586	20.59	20.53
ENSG00000056661	20.32	21.62
ENSG00000056736	23.43	23.02
ENSG00000056972	22.24	23.37
ENSG00000056998	38.21	40.36
ENSG00000057019	19.41	22.37
ENSG00000057252	0	0
ENSG00000057294	21.7	23.69
ENSG00000057468	29.73	26
ENSG00000057593	24.78	27.03
ENSG00000057608	19.63	19.19
ENSG00000057657	23.5	24.67
ENSG00000057663	21.04	21.23
ENSG00000057704	25.5	22.75
ENSG00000057757	21.38	19.8
ENSG00000057935	20.68	21.26
ENSG00000058056	20.7	22.13
ENSG00000058063	20.83	22.36
ENSG00000058085	28.03	25.92
ENSG00000058091	21.31	19.89
ENSG00000058262	18.43	20.59
ENSG00000058272	19.73	19.85
ENSG00000058335	27.11	20.81
ENSG00000058404	32.13	19.1
ENSG00000058453	24.69	24.26
ENSG00000058600	21.15	23.11
ENSG00000058668	19.53	19.88
ENSG00000058673	20.48	20.01
ENSG00000058729	22.31	23.37
ENSG00000058799	23.07	23.21
ENSG00000058804	20.49	22.96
ENSG00000058866	27.89	20.33
ENSG00000059122	23.92	22.85
ENSG00000059145	21.26	21.86
ENSG00000059377	26.26	24.62
ENSG00000059378	21.89	24.23
ENSG00000059573	20.46	22.86
ENSG00000059691	21.83	21.42
ENSG00000059728	23.04	22.96
ENSG00000059758	21.02	20.06
ENSG00000059769	21.43	23.12
ENSG00000059804	22.21	25.02
ENSG00000059915	27.25	20.6
ENSG00000060069	23.71	26.04
ENSG00000060138	18.78	21.89
ENSG00000060140	27.63	25.06
ENSG00000060237	19.44	19.02
ENSG00000060339	21.22	22.37
ENSG00000060491	22.17	22.46
ENSG00000060558	22.11	24.97
ENSG00000060566	28.03	28.96
ENSG00000060642	22.91	24
ENSG00000060656	23.37	24.22
ENSG00000060688	20.14	22.1
ENSG00000060709	28.01	22.45
ENSG00000060718	27.47	25.61
ENSG00000060749	20.03	22.29
ENSG00000060762	20.89	19.68
ENSG00000060971	21.8	21.66
ENSG00000060982	19.9	22.89
ENSG00000061337	23.17	22.98
ENSG00000061455	26.8	26.09
ENSG00000061492	33.74	32.72
ENSG00000061656	21.07	25.13
ENSG00000061676	19.03	18.43
ENSG00000061794	20.14	21.18
ENSG00000061918	25.28	20.32
ENSG00000061936	21.08	21.88
ENSG00000061987	21.46	21.41
ENSG00000062038	24.23	25.8
ENSG00000062096	34.27	26.4
ENSG00000062194	19.78	19.55
ENSG00000062282	23.17	23.89
ENSG00000062485	20.07	22.06
ENSG00000062524	30.13	33.5
ENSG00000062598	21.93	21.12
ENSG00000062650	20.73	21.9
ENSG00000062716	18.21	21.02
ENSG00000062725	21.2	21.44
ENSG00000062822	21.25	25.48
ENSG00000063015	25.4	21.09
ENSG00000063046	17.3	18.36
ENSG00000063127	30.18	43.19
ENSG00000063169	23.79	23.17
ENSG00000063176	24.19	22.82
ENSG00000063177	22.3	24.88
ENSG00000063180	24.51	19.66
ENSG00000063241	21.64	22.44
ENSG00000063244	21.22	22.32
ENSG00000063245	19.66	19.49
ENSG00000063322	22.29	21.68
ENSG00000063438	23.1	28.12
ENSG00000063515	30.57	31.77
ENSG00000063587	23.4	23.21
ENSG00000063601	21.62	21.85
ENSG00000063660	21.98	21.07
ENSG00000063761	23.49	23.47
ENSG00000063854	21.15	20.33
ENSG00000063978	20.17	21.14
ENSG00000064012	21.48	26.39
ENSG00000064042	21.02	19.61
ENSG00000064102	19.65	21.92
ENSG00000064115	20.55	22.13
ENSG00000064195	25.04	29.81
ENSG00000064199	22.13	23.51
ENSG00000064201	27.32	29.98
ENSG00000064205	21.08	26.13
ENSG00000064218	30.73	27.94
ENSG00000064225	30.04	26.01
ENSG00000064270	26.24	25.9
ENSG00000064300	25.28	23.38
ENSG00000064309	22.23	21.76
ENSG00000064313	20.66	21.47
ENSG00000064393	20.82	19.3
ENSG00000064419	20.14	21.5
ENSG00000064490	21.37	23.07
ENSG00000064545	21.39	23.23
ENSG00000064547	22.6	25.66
ENSG00000064601	19.09	20.57
ENSG00000064607	19.81	19.6
ENSG00000064651	21.09	19.91
ENSG00000064652	23.03	23.21
ENSG00000064655	25.48	25.08
ENSG00000064666	19.23	24.2
ENSG00000064687	22.54	23.67
ENSG00000064692	22.16	23.09
ENSG00000064703	21.78	23.18
ENSG00000064726	21.2	20.87
ENSG00000064763	22.42	21.78
ENSG00000064787	24.11	19.65
ENSG00000064835	36.08	37.58
ENSG00000064886	22.07	22.89
ENSG00000064932	20.47	22.53
ENSG00000064933	21.06	21.53
ENSG00000064961	19.38	22.81
ENSG00000064989	24.76	22.56
ENSG00000064995	20.97	22.1
ENSG00000064999	21.47	22.29
ENSG00000065000	21.16	21.76
ENSG00000065029	21.15	21.79
ENSG00000065054	21.18	20.25
ENSG00000065057	21.63	22.65
ENSG00000065060	22.07	23.63
ENSG00000065135	19.49	21.56
ENSG00000065150	18.41	19.89
ENSG00000065154	19.22	18.82
ENSG00000065183	20.25	22.67
ENSG00000065243	20.18	22.13
ENSG00000065268	20.91	22.5
ENSG00000065308	21.13	25.16
ENSG00000065320	26.09	24.81
ENSG00000065325	24.1	25.84
ENSG00000065328	21.88	30.01
ENSG00000065357	22.36	23.2
ENSG00000065361	20.52	21.38
ENSG00000065371	28.32	31.63
ENSG00000065413	22.89	22.77
ENSG00000065427	18.72	21.15
ENSG00000065457	21.88	23
ENSG00000065485	21.4	25.05
ENSG00000065491	22.23	22.62
ENSG00000065518	27.43	26.31
ENSG00000065526	20.08	20.28
ENSG00000065534	22.81	21.92
ENSG00000065548	20.05	20.37
ENSG00000065559	22.52	20.29
ENSG00000065600	22.82	22.56
ENSG00000065609	28.06	17.81
ENSG00000065613	20.9	20.88
ENSG00000065615	23.7	24.07
ENSG00000065618	28.01	31.51
ENSG00000065621	24.23	23.57
ENSG00000065665	23.1	21.51
ENSG00000065675	24.51	24.42
ENSG00000065717	30.38	27.73
ENSG00000065802	21.81	22.08
ENSG00000065809	21.58	20.74
ENSG00000065833	22.28	22.36
ENSG00000065882	21.84	22.63
ENSG00000065883	20.4	20.48
ENSG00000065911	19.2	23.13
ENSG00000065923	22.55	21.71
ENSG00000065970	22.1	22.18
ENSG00000065978	16.12	19.52
ENSG00000065989	22.93	21.52
ENSG00000066027	22.75	22.62
ENSG00000066032	25.92	0
ENSG00000066044	19.2	20.84
ENSG00000066056	25.17	23.75
ENSG00000066084	20.59	19.63
ENSG00000066117	19.78	21.66
ENSG00000066135	21.14	21.8
ENSG00000066136	24.24	23.8
ENSG00000066185	26.86	24.7
ENSG00000066230	30.46	25.32
ENSG00000066248	22.56	19.43
ENSG00000066279	21.01	30.05
ENSG00000066294	24.59	25.72
ENSG00000066322	19.75	20.48
ENSG00000066336	23.68	23.65
ENSG00000066382	24.48	22.74
ENSG00000066405	0	35.06
ENSG00000066422	21.27	21.12
ENSG00000066427	21.18	21.29
ENSG00000066455	21.71	22.42
ENSG00000066468	23.55	20.6
ENSG00000066557	22.9	22.48
ENSG00000066583	20.81	22.67
ENSG00000066629	0	23.01
ENSG00000066651	21.36	21.51
ENSG00000066654	22.86	23.24
ENSG00000066735	24.65	27.23
ENSG00000066739	21.97	20.99
ENSG00000066777	21.42	21.75
ENSG00000066813	27.22	0
ENSG00000066827	23.44	23.39
ENSG00000066855	21.24	23.39
ENSG00000066923	22.63	24.23
ENSG00000066926	22.04	22.56
ENSG00000066933	21.48	20.85
ENSG00000067048	0	0
ENSG00000067057	23.02	23.4
ENSG00000067064	19.87	19.51
ENSG00000067066	22.89	25.64
ENSG00000067082	20.51	22.61
ENSG00000067113	21.09	21.2
ENSG00000067141	22.21	21.05
ENSG00000067167	19	20.8
ENSG00000067177	22.3	23.89
ENSG00000067182	23.25	26.66
ENSG00000067191	0	22.11
ENSG00000067208	22.1	21.12
ENSG00000067221	24.15	22.4
ENSG00000067225	20.07	17.98
ENSG00000067248	21.47	22.41
ENSG00000067334	20.93	21.63
ENSG00000067365	22.36	24.05
ENSG00000067369	21.04	20.98
ENSG00000067445	22.65	21.21
ENSG00000067533	20.88	22.32
ENSG00000067560	17.16	18.34
ENSG00000067596	22.05	22.72
ENSG00000067606	27.72	23.08
ENSG00000067646	24.89	23.25
ENSG00000067704	19.66	21.52
ENSG00000067715	25.23	18.24
ENSG00000067798	26.43	27.17
ENSG00000067829	20.26	20.16
ENSG00000067836	23.2	20.38
ENSG00000067840	22.41	18.7
ENSG00000067842	30.32	21.16
ENSG00000067955	19.45	21.66
ENSG00000067992	36.82	21.86
ENSG00000068001	21.51	23.35
ENSG00000068024	22.08	22.12
ENSG00000068028	21.01	22.56
ENSG00000068078	22.27	21.08
ENSG00000068079	21.83	24.02
ENSG00000068097	22.21	23.22
ENSG00000068120	20.72	22.27
ENSG00000068137	23.62	25.17
ENSG00000068305	20.7	20.87
ENSG00000068308	20.44	20.68
ENSG00000068323	20.79	20.49
ENSG00000068354	22.66	22.37
ENSG00000068366	19.54	20.69
ENSG00000068383	22.54	20.43
ENSG00000068394	21.27	21.78
ENSG00000068400	20.98	20.03
ENSG00000068438	20.52	22.85
ENSG00000068489	19.85	25.62
ENSG00000068615	25.25	21.43
ENSG00000068650	21.13	22.06
ENSG00000068654	20.92	22.18
ENSG00000068697	17.6	18.92
ENSG00000068724	22.3	24.08
ENSG00000068745	21.06	20.85
ENSG00000068781	31.35	27.29
ENSG00000068784	21.9	23.87
ENSG00000068793	21.52	22.39
ENSG00000068796	19.87	20.21
ENSG00000068831	28.58	27.52
ENSG00000068878	21.02	22.92
ENSG00000068885	22.25	22.16
ENSG00000068903	21.78	19.6
ENSG00000068912	20.93	21.11
ENSG00000068971	22.03	19.81
ENSG00000068976	26.36	22.47
ENSG00000068985	26.87	0
ENSG00000069011	21.74	28.97
ENSG00000069018	33.88	29.83
ENSG00000069020	23.43	22.54
ENSG00000069122	27.71	23.13
ENSG00000069188	23.26	24.48
ENSG00000069206	0	0
ENSG00000069248	20.38	21.39
ENSG00000069275	17.9	18.45
ENSG00000069345	19.01	19.19
ENSG00000069399	21.93	24.64
ENSG00000069424	23.9	21.4
ENSG00000069431	26.04	23.07
ENSG00000069482	19.7	25.9
ENSG00000069493	22.96	25.36
ENSG00000069509	22.04	22.05
ENSG00000069535	23.72	20.67
ENSG00000069667	22.41	20.45
ENSG00000069696	25.17	25.75
ENSG00000069702	21.79	23.21
ENSG00000069712	28.41	23.09
ENSG00000069764	25.04	25.32
ENSG00000069812	27.29	33.76
ENSG00000069849	18.83	20.25
ENSG00000069869	22.03	25.41
ENSG00000069943	22.76	24.41
ENSG00000069956	20.66	21.2
ENSG00000069966	22.26	20.66
ENSG00000069974	21.35	25.17
ENSG00000069998	20.57	22.57
ENSG00000070010	19.51	21.77
ENSG00000070018	21.65	22.29
ENSG00000070019	32.23	30.39
ENSG00000070031	31.12	31
ENSG00000070047	21.39	22.02
ENSG00000070061	20.95	21.57
ENSG00000070081	19.2	21.14
ENSG00000070087	18.87	17.69
ENSG00000070159	22.18	23.24
ENSG00000070182	23.52	20.36
ENSG00000070190	23.62	27.05
ENSG00000070193	30.3	26.83
ENSG00000070214	19.8	19.54
ENSG00000070269	23.92	23.03
ENSG00000070366	22.54	22.36
ENSG00000070367	20.4	20.66
ENSG00000070371	24.26	25.35
ENSG00000070388	29.23	28.08
ENSG00000070404	21.79	23.94
ENSG00000070413	20.48	20.26
ENSG00000070423	22.53	25.15
ENSG00000070444	21.82	21.72
ENSG00000070476	21.2	21.68
ENSG00000070495	22.04	22.72
ENSG00000070501	21.85	20.74
ENSG00000070526	23.07	25.7
ENSG00000070540	20.88	23.38
ENSG00000070601	30.97	25.06
ENSG00000070610	22.22	21.22
ENSG00000070614	20.92	20.79
ENSG00000070669	20.1	20.41
ENSG00000070718	21.32	20.47
ENSG00000070729	34.67	33.23
ENSG00000070731	22.78	27.82
ENSG00000070748	32.21	29.97
ENSG00000070756	16.05	19.63
ENSG00000070759	24.05	23.67
ENSG00000070761	20.48	21.12
ENSG00000070770	21.66	23.06
ENSG00000070778	24.36	24.26
ENSG00000070785	20.26	21.15
ENSG00000070808	30.75	18.41
ENSG00000070814	22.75	25.13
ENSG00000070831	18.74	19.93
ENSG00000070882	20.96	22.47
ENSG00000070886	27.72	25.79
ENSG00000070915	22.19	31.53
ENSG00000070950	21.8	24.71
ENSG00000070961	20.12	18.9
ENSG00000070985	27.56	33.69
ENSG00000071051	21.91	21.6
ENSG00000071054	18.79	19.17
ENSG00000071073	22.63	20.9
ENSG00000071082	22.84	25.4
ENSG00000071127	19.26	20.68
ENSG00000071189	20.72	20.84
ENSG00000071203	32.12	0
ENSG00000071205	22.95	23.2
ENSG00000071242	23.66	21.13
ENSG00000071243	22.04	21.89
ENSG00000071246	23.62	22.66
ENSG00000071282	22.93	23.12
ENSG00000071462	25.05	27.11
ENSG00000071537	20.59	20.95
ENSG00000071539	21.71	29.49
ENSG00000071553	19.56	18.96
ENSG00000071575	19.39	21.35
ENSG00000071626	20.53	23.17
ENSG00000071677	29.69	34.79
ENSG00000071794	20.7	21.86
ENSG00000071859	20.05	21.03
ENSG00000071889	22.9	23.19
ENSG00000071894	20.32	21.43
ENSG00000071967	20.4	21.45
ENSG00000071991	25.37	23.02
ENSG00000071994	20.25	22.51
ENSG00000072041	23.16	21.7
ENSG00000072042	19.82	20.34
ENSG00000072062	20.21	19.53
ENSG00000072071	21.57	19.54
ENSG00000072080	33.42	40.19
ENSG00000072110	18.85	20.81
ENSG00000072121	21.87	22.22
ENSG00000072133	24.24	22.23
ENSG00000072134	21.5	20.41
ENSG00000072135	21.25	21.98
ENSG00000072163	24.87	23.43
ENSG00000072182	24.4	24.4
ENSG00000072195	26.22	24.07
ENSG00000072201	25.39	29.45
ENSG00000072210	20.68	20.58
ENSG00000072274	17.84	20.86
ENSG00000072310	20.59	21.64
ENSG00000072315	30.47	23.42
ENSG00000072364	20.59	20.56
ENSG00000072401	20.85	21.34
ENSG00000072415	29.37	29.09
ENSG00000072422	22.12	23.36
ENSG00000072501	20.78	22.68
ENSG00000072506	19.49	21.51
ENSG00000072518	20.65	20.75
ENSG00000072571	20.89	27.76
ENSG00000072609	22.19	22.31
ENSG00000072657	25.68	20.5
ENSG00000072682	30.18	22.93
ENSG00000072694	30.13	29.33
ENSG00000072736	20.93	22.1
ENSG00000072756	22.36	24.13
ENSG00000072778	19.64	20.96
ENSG00000072786	22.04	22.02
ENSG00000072803	21.05	19.72
ENSG00000072818	25.13	29.28
ENSG00000072832	23.98	19.84
ENSG00000072840	21.62	24.9
ENSG00000072849	21.19	22.54
ENSG00000072858	25.21	22.6
ENSG00000072864	20.4	22.54
ENSG00000072952	27.13	20.97
ENSG00000072954	23.92	21.93
ENSG00000072958	21.25	21.77
ENSG00000073008	20.97	21.9
ENSG00000073009	22.03	21.98
ENSG00000073050	21.94	0
ENSG00000073060	19.03	21.11
ENSG00000073067	24.6	27.75
ENSG00000073111	19.6	23.77
ENSG00000073146	34.36	26.2
ENSG00000073150	24.45	22.48
ENSG00000073169	23.08	23.63
ENSG00000073282	27.73	29.69
ENSG00000073331	23.66	25.14
ENSG00000073350	21.35	23.96
ENSG00000073417	21.27	21.69
ENSG00000073464	25.23	20.24
ENSG00000073536	21.81	23.89
ENSG00000073598	31.61	31.43
ENSG00000073605	23.74	25.07
ENSG00000073614	20.24	21.13
ENSG00000073670	32.37	22.01
ENSG00000073711	22.78	22.94
ENSG00000073712	23.75	24.33
ENSG00000073734	31.22	33.05
ENSG00000073737	26.95	26.96
ENSG00000073754	29.45	31.64
ENSG00000073756	21.64	24.2
ENSG00000073792	20.8	26.01
ENSG00000073803	24.3	22.2
ENSG00000073849	21.01	22.23
ENSG00000073861	30.49	29.73
ENSG00000073910	24.92	20.35
ENSG00000073921	18.82	19.4
ENSG00000074054	20.49	20.23
ENSG00000074071	19.49	21.11
ENSG00000074181	21.92	22.48
ENSG00000074201	18.35	20.36
ENSG00000074211	24.88	18.99
ENSG00000074219	22.16	25.89
ENSG00000074266	21.16	22.43
ENSG00000074276	25.89	28.77
ENSG00000074317	25.53	18.51
ENSG00000074319	20.1	20.87
ENSG00000074356	21.12	21.74
ENSG00000074370	21.38	22.67
ENSG00000074410	21.49	23.81
ENSG00000074416	21.53	19.8
ENSG00000074527	20.77	22.43
ENSG00000074582	21.95	23.21
ENSG00000074590	24.21	21.28
ENSG00000074603	21.03	20.58
ENSG00000074621	23.04	25.79
ENSG00000074657	26.63	27.2
ENSG00000074660	26.3	24.18
ENSG00000074695	19.3	21.31
ENSG00000074696	18.55	19.21
ENSG00000074706	29.57	21.4
ENSG00000074755	21.95	21.9
ENSG00000074771	32.09	31.25
ENSG00000074800	15.38	18.38
ENSG00000074803	32.04	25.98
ENSG00000074842	19.05	21.45
ENSG00000074855	22.92	22.24
ENSG00000074935	21.63	21.33
ENSG00000074964	22.59	21.24
ENSG00000074966	28.3	28.76
ENSG00000075035	28.93	21.12
ENSG00000075043	25.7	21.93
ENSG00000075073	29.5	26.83
ENSG00000075089	21.61	21.69
ENSG00000075131	21.94	24.22
ENSG00000075142	21.35	20.81
ENSG00000075151	20.74	20.28
ENSG00000075188	20.16	23.85
ENSG00000075213	23.13	26.54
ENSG00000075218	20.22	27.7
ENSG00000075223	19.04	21.72
ENSG00000075234	21.68	23.56
ENSG00000075239	19.66	21.02
ENSG00000075240	22.21	22.48
ENSG00000075275	22.28	29.16
ENSG00000075290	0	0
ENSG00000075292	20.17	20.26
ENSG00000075303	21.92	21.25
ENSG00000075336	24.64	25.08
ENSG00000075340	22.28	20.1
ENSG00000075388	28.34	37.11
ENSG00000075391	22.62	21.41
ENSG00000075399	23.43	0
ENSG00000075407	22.06	22.14
ENSG00000075413	20.57	20.77
ENSG00000075415	17.37	18.45
ENSG00000075420	19.75	21.5
ENSG00000075426	20.62	21.48
ENSG00000075429	29.14	24.03
ENSG00000075461	22.37	23.75
ENSG00000075539	21.3	21.06
ENSG00000075568	28.45	25.48
ENSG00000075618	19.01	20.12
ENSG00000075643	24.97	31.23
ENSG00000075651	22.19	22.46
ENSG00000075673	29.74	28.58
ENSG00000075702	22.83	28.28
ENSG00000075711	20.5	20.19
ENSG00000075785	25.19	25.32
ENSG00000075790	19.74	19.8
ENSG00000075856	21.09	22.02
ENSG00000075884	22.55	25.9
ENSG00000075886	34.76	34.79
ENSG00000075914	20.26	21.54
ENSG00000075945	22.26	20.43
ENSG00000075975	21.41	21.67
ENSG00000076003	19.37	22.31
ENSG00000076043	19.77	22.09
ENSG00000076053	20.88	22.11
ENSG00000076067	22.07	23.34
ENSG00000076108	20.59	21.78
ENSG00000076201	21.07	21.97
ENSG00000076242	21.62	22.86
ENSG00000076248	20.81	23.16
ENSG00000076258	25.31	26.15
ENSG00000076321	21.86	22.1
ENSG00000076344	24.91	21.56
ENSG00000076351	28.39	28.41
ENSG00000076356	23.85	21.17
ENSG00000076382	20.32	24.94
ENSG00000076513	20.93	22.65
ENSG00000076554	19.39	19.04
ENSG00000076555	23.32	22.53
ENSG00000076604	20.52	23.15
ENSG00000076641	23.52	21.53
ENSG00000076650	23.39	23.31
ENSG00000076662	21.53	27.41
ENSG00000076685	21.55	22.12
ENSG00000076706	21.61	21.92
ENSG00000076716	22.81	23.65
ENSG00000076770	20.11	25.24
ENSG00000076826	22.85	21.81
ENSG00000076864	22.24	19.78
ENSG00000076924	21.57	22.01
ENSG00000076928	21.57	23.09
ENSG00000076944	22.08	25.94
ENSG00000077044	21.52	21.03
ENSG00000077063	22.49	21.16
ENSG00000077080	34.6	20.89
ENSG00000077092	27.64	26.49
ENSG00000077097	19.77	20.04
ENSG00000077147	19.93	20.18
ENSG00000077150	21.9	25.19
ENSG00000077152	19.8	23.33
ENSG00000077157	23.45	21.48
ENSG00000077232	19.18	20.65
ENSG00000077235	21.1	21.63
ENSG00000077238	22.04	23.7
ENSG00000077254	21.04	20.52
ENSG00000077264	30	23.39
ENSG00000077274	26.84	34.66
ENSG00000077279	30.42	26.04
ENSG00000077312	19.41	21.83
ENSG00000077327	32.62	27.75
ENSG00000077348	21.52	22.85
ENSG00000077380	20.4	20.42
ENSG00000077420	22.14	23.29
ENSG00000077454	22.37	23.32
ENSG00000077458	22.15	23.31
ENSG00000077463	22.96	23.62
ENSG00000077498	19.53	34.23
ENSG00000077514	20.68	23.01
ENSG00000077616	23.82	22.88
ENSG00000077684	21.21	21.65
ENSG00000077713	21.74	24.47
ENSG00000077721	20.28	21.73
ENSG00000077782	19.7	20.16
ENSG00000077800	0	0
ENSG00000077809	18.28	19.07
ENSG00000077935	28.11	31.64
ENSG00000077942	22.32	23.87
ENSG00000077943	27.24	24.44
ENSG00000077984	27.26	28.6
ENSG00000078018	25.41	17.83
ENSG00000078043	22.76	23.45
ENSG00000078053	27.18	20.48
ENSG00000078061	20.78	22.52
ENSG00000078070	21.4	21.76
ENSG00000078081	25.44	28.29
ENSG00000078098	23.44	25.46
ENSG00000078114	23.72	20.11
ENSG00000078124	22.78	22.7
ENSG00000078140	18.86	19.25
ENSG00000078142	22.03	21.64
ENSG00000078177	21.27	23.25
ENSG00000078237	21.64	22.31
ENSG00000078246	21.18	22.25
ENSG00000078269	21.89	21.72
ENSG00000078295	25.47	20.32
ENSG00000078304	22.03	21.25
ENSG00000078328	27.65	19.46
ENSG00000078369	18.32	18.09
ENSG00000078399	28.29	36.35
ENSG00000078401	25.31	23.88
ENSG00000078403	21.61	21.93
ENSG00000078487	25.71	25.39
ENSG00000078549	27.61	20.73
ENSG00000078579	31.76	26.38
ENSG00000078589	26.53	32.86
ENSG00000078596	20.34	21.32
ENSG00000078618	19.48	20.62
ENSG00000078668	31.07	18.97
ENSG00000078674	19.85	19.8
ENSG00000078687	22.07	20.49
ENSG00000078699	21.21	21.17
ENSG00000078747	19.75	20.05
ENSG00000078795	33.41	31.67
ENSG00000078804	20.6	18.93
ENSG00000078808	19.1	20.24
ENSG00000078814	24.63	23.16
ENSG00000078898	21.35	33.56
ENSG00000078900	24.52	25.24
ENSG00000078902	21.29	18.99
ENSG00000078967	21.96	21.78
ENSG00000079101	26.77	24.54
ENSG00000079102	27.9	21.15
ENSG00000079112	33.97	38.92
ENSG00000079134	21.27	22.6
ENSG00000079150	22.71	25.65
ENSG00000079215	22.77	17.52
ENSG00000079246	17.51	18.72
ENSG00000079257	22.04	25.6
ENSG00000079263	25.17	25.57
ENSG00000079277	21.75	22.05
ENSG00000079308	21.95	21.05
ENSG00000079313	23.04	23.01
ENSG00000079332	19.6	20.08
ENSG00000079335	22.88	24.5
ENSG00000079337	25.22	22.62
ENSG00000079385	22.17	26.32
ENSG00000079387	22.31	44.21
ENSG00000079393	24.85	30.58
ENSG00000079432	22.28	21.65
ENSG00000079435	25.29	21.82
ENSG00000079459	18.22	19.5
ENSG00000079462	27.13	27.15
ENSG00000079482	24.95	23.44
ENSG00000079557	31.05	41.03
ENSG00000079616	32.13	41.63
ENSG00000079689	29.1	22.35
ENSG00000079691	21.09	21.34
ENSG00000079739	20.64	21.92
ENSG00000079785	18.67	19.08
ENSG00000079805	19.5	21.01
ENSG00000079819	20.85	20.19
ENSG00000079841	30.51	21.48
ENSG00000079931	22.74	24.79
ENSG00000079950	21.11	20.24
ENSG00000079974	23.03	23.4
ENSG00000079999	20.95	21.23
ENSG00000080007	26.4	28.83
ENSG00000080031	30.51	33.45
ENSG00000080166	17.74	29.85
ENSG00000080189	20.48	22.28
ENSG00000080200	23.07	23.6
ENSG00000080224	24.99	21.07
ENSG00000080293	28.75	29.34
ENSG00000080298	22.07	20.57
ENSG00000080345	19.82	20.54
ENSG00000080371	21.97	21.69
ENSG00000080493	25.3	21.14
ENSG00000080503	21.18	19.45
ENSG00000080511	0	0
ENSG00000080546	22.27	20.45
ENSG00000080561	24.26	22.47
ENSG00000080573	27.69	26.01
ENSG00000080603	20.26	20.93
ENSG00000080608	20	22.11
ENSG00000080618	22.88	34.72
ENSG00000080644	27.09	24.24
ENSG00000080709	25.91	22.66
ENSG00000080802	21.56	21.64
ENSG00000080815	21.02	20.13
ENSG00000080819	21.59	22.08
ENSG00000080822	22.42	19.22
ENSG00000080823	25.11	25.45
ENSG00000080824	17.07	17.88
ENSG00000080839	21.09	23.56
ENSG00000080845	19.25	19.82
ENSG00000080854	22.98	21.57
ENSG00000080910	33.21	39.1
ENSG00000080986	20.14	30.84
ENSG00000081014	22.7	24.11
ENSG00000081019	21.77	21.57
ENSG00000081026	22.64	21.61
ENSG00000081041	25.12	26.4
ENSG00000081051	18.21	30.79
ENSG00000081052	26.07	26.23
ENSG00000081059	25.09	27.07
ENSG00000081087	19.08	20.87
ENSG00000081138	25.27	22.37
ENSG00000081148	28.07	24.77
ENSG00000081154	19.21	19.9
ENSG00000081177	22.34	21.47
ENSG00000081181	21.74	22.49
ENSG00000081189	21.87	18.37
ENSG00000081237	22.88	24.15
ENSG00000081248	31.97	31
ENSG00000081277	25.31	26.96
ENSG00000081307	20.36	20.55
ENSG00000081320	22.52	23.57
ENSG00000081377	21.55	20.54
ENSG00000081386	23.1	22.63
ENSG00000081479	26.78	22.54
ENSG00000081665	21.67	21.72
ENSG00000081692	21.93	22.45
ENSG00000081721	20.62	22.78
ENSG00000081760	22.96	22.76
ENSG00000081791	20.77	21.03
ENSG00000081800	42.25	32.14
ENSG00000081803	22.39	19.28
ENSG00000081818	25.68	22.76
ENSG00000081842	31.59	26.45
ENSG00000081853	26.85	24.8
ENSG00000081870	23.8	26.35
ENSG00000081913	22.17	21.02
ENSG00000081923	22.43	25.13
ENSG00000081985	28.38	25.32
ENSG00000082014	21.99	20.61
ENSG00000082068	22.87	24.7
ENSG00000082074	22.93	24.37
ENSG00000082126	26.01	26.22
ENSG00000082146	21.27	22.02
ENSG00000082153	17.79	20.05
ENSG00000082175	24.17	26.24
ENSG00000082196	23.01	22.77
ENSG00000082213	23.72	24.32
ENSG00000082258	20.6	20.75
ENSG00000082269	21.57	20.3
ENSG00000082293	26.82	22.7
ENSG00000082397	21.21	19.16
ENSG00000082438	24.88	26.21
ENSG00000082458	22.22	21.22
ENSG00000082482	23.9	23.53
ENSG00000082497	23.58	0
ENSG00000082512	23.19	25.63
ENSG00000082515	26.86	25.1
ENSG00000082516	23.11	24.35
ENSG00000082556	27.77	23.77
ENSG00000082641	19.31	19.67
ENSG00000082684	31.83	31.17
ENSG00000082701	19.55	19.98
ENSG00000082781	19.64	21.92
ENSG00000082805	20.27	19.27
ENSG00000082898	17.99	19.26
ENSG00000082929	28.53	34.04
ENSG00000082996	22.49	21.11
ENSG00000083067	27.06	21.2
ENSG00000083093	21.65	23.18
ENSG00000083097	23.29	21.29
ENSG00000083099	20.99	21.61
ENSG00000083123	21.67	22.14
ENSG00000083168	21.02	20.71
ENSG00000083223	22.47	23.14
ENSG00000083290	24.61	22.39
ENSG00000083307	23.21	31.67
ENSG00000083312	19.78	21.23
ENSG00000083444	18.34	22.1
ENSG00000083454	22.39	23.53
ENSG00000083457	21.51	22.49
ENSG00000083520	20.37	21.29
ENSG00000083535	23.41	23.84
ENSG00000083544	21.03	20.58
ENSG00000083635	27.3	25.72
ENSG00000083642	20.51	19.58
ENSG00000083720	20.75	20.17
ENSG00000083750	22.45	21.79
ENSG00000083782	31.06	43.07
ENSG00000083799	22.21	20.76
ENSG00000083807	28.63	33.01
ENSG00000083812	22.27	22.01
ENSG00000083814	25.19	23.68
ENSG00000083817	23.84	23.83
ENSG00000083828	24.19	23.89
ENSG00000083838	24.43	24.33
ENSG00000083845	15.75	18.68
ENSG00000083857	19.53	21.62
ENSG00000083896	32.18	32.95
ENSG00000083937	21.38	21.44
ENSG00000084070	21.14	20.73
ENSG00000084072	20.36	21.18
ENSG00000084073	21.38	21.95
ENSG00000084090	18.93	19.44
ENSG00000084092	22.03	23.18
ENSG00000084093	20.86	23.29
ENSG00000084110	24	31.31
ENSG00000084112	21.47	21.86
ENSG00000084207	17.61	19.42
ENSG00000084234	18.3	18.17
ENSG00000084444	22.26	20.15
ENSG00000084453	24.25	21.36
ENSG00000084463	21.35	22.23
ENSG00000084623	17.86	20.2
ENSG00000084628	23.36	22.33
ENSG00000084636	23.13	23.51
ENSG00000084652	20.28	22.1
ENSG00000084674	17.86	29.05
ENSG00000084676	21.95	19.82
ENSG00000084693	21.46	23.5
ENSG00000084710	23.9	20.78
ENSG00000084731	22.55	19.46
ENSG00000084733	18.78	19.12
ENSG00000084734	25.31	27.26
ENSG00000084754	19.22	20.75
ENSG00000084764	22.45	19.35
ENSG00000084774	20.32	23.21
ENSG00000085063	18.81	18.94
ENSG00000085117	22.5	22.83
ENSG00000085185	22.99	23.33
ENSG00000085224	20.02	20.22
ENSG00000085231	19.52	20.66
ENSG00000085265	34.94	28.31
ENSG00000085274	22.66	22.75
ENSG00000085276	24.62	25.22
ENSG00000085377	20.64	21.33
ENSG00000085382	21.93	21.37
ENSG00000085415	20.05	20.97
ENSG00000085433	23.96	20.85
ENSG00000085449	20.14	21.41
ENSG00000085465	25.7	24.42
ENSG00000085491	20.04	23.55
ENSG00000085511	21.72	21.85
ENSG00000085514	26.65	23.42
ENSG00000085552	25.18	30.87
ENSG00000085563	24.94	23.13
ENSG00000085644	22.11	21.68
ENSG00000085662	19.75	20.56
ENSG00000085719	19.62	21.93
ENSG00000085721	21.04	21.72
ENSG00000085733	19.21	20.23
ENSG00000085741	27.17	27.29
ENSG00000085760	21.1	22.68
ENSG00000085788	21.23	20.49
ENSG00000085831	23.85	24.46
ENSG00000085832	20.27	18.99
ENSG00000085840	21.29	28.24
ENSG00000085871	20.94	22.91
ENSG00000085872	21.08	22.15
ENSG00000085978	22.18	22.14
ENSG00000085982	22.51	23.44
ENSG00000085998	22.24	22.96
ENSG00000085999	21.18	24.01
ENSG00000086015	20.82	21.4
ENSG00000086061	18.16	18.44
ENSG00000086062	19.92	23.86
ENSG00000086065	19.93	20.04
ENSG00000086102	23.89	24.53
ENSG00000086159	29.14	31.61
ENSG00000086189	21.28	23.15
ENSG00000086200	20.92	21.93
ENSG00000086205	27.53	23.29
ENSG00000086232	18.93	20.18
ENSG00000086288	30.04	29.39
ENSG00000086289	21.77	19.28
ENSG00000086300	21.52	19.85
ENSG00000086475	19.61	21.1
ENSG00000086504	19.81	21.07
ENSG00000086506	22.91	25.34
ENSG00000086544	23.6	23.46
ENSG00000086548	25.18	32.76
ENSG00000086570	32.24	35.88
ENSG00000086589	20.82	21.3
ENSG00000086598	24.11	23.85
ENSG00000086666	30.66	23.32
ENSG00000086696	23.64	31.02
ENSG00000086712	21.66	22.87
ENSG00000086717	0	25.31
ENSG00000086730	25.16	25.17
ENSG00000086758	18.61	19.42
ENSG00000086827	21.51	22.6
ENSG00000086848	23.76	24.54
ENSG00000086967	26.6	30.41
ENSG00000086991	24.08	24.98
ENSG00000087008	22.51	22.51
ENSG00000087053	20.31	21.02
ENSG00000087074	20.3	21.56
ENSG00000087076	26	23.57
ENSG00000087077	22.94	25.48
ENSG00000087085	28.73	23.59
ENSG00000087086	13.36	16.59
ENSG00000087087	19.75	21.34
ENSG00000087088	20.25	22.43
ENSG00000087095	22.02	21.03
ENSG00000087111	21.1	22.3
ENSG00000087116	23.44	24.15
ENSG00000087152	20.89	20.26
ENSG00000087157	25.06	25.07
ENSG00000087191	22.33	22.12
ENSG00000087206	21.44	20.72
ENSG00000087237	25.01	29.41
ENSG00000087245	18.38	25.02
ENSG00000087253	24.15	24.68
ENSG00000087258	24.33	18.14
ENSG00000087263	20.86	21.72
ENSG00000087266	22.62	24.15
ENSG00000087269	20.83	22.75
ENSG00000087274	20.36	19.24
ENSG00000087299	21.95	22.32
ENSG00000087301	22.29	21.01
ENSG00000087302	18.89	20.38
ENSG00000087303	21.38	25.27
ENSG00000087338	21.76	22.63
ENSG00000087365	19.23	20.39
ENSG00000087448	21.66	21.01
ENSG00000087460	15.77	16.12
ENSG00000087470	20.03	19.6
ENSG00000087494	25.06	24.17
ENSG00000087495	28.19	19.57
ENSG00000087502	19.96	21.02
ENSG00000087510	21.57	27.76
ENSG00000087586	19.3	24.4
ENSG00000087589	24.5	27.24
ENSG00000087842	19.67	21.77
ENSG00000087884	21.25	23.04
ENSG00000087903	24.05	24.23
ENSG00000087916	23.39	36.46
ENSG00000088002	24.65	26.68
ENSG00000088035	22.35	24.05
ENSG00000088038	20.28	21.29
ENSG00000088053	25.83	28.05
ENSG00000088179	23.15	20.66
ENSG00000088205	20.19	21.64
ENSG00000088247	21.55	22.34
ENSG00000088256	21.02	20.49
ENSG00000088280	23.46	23.84
ENSG00000088298	21.71	23.41
ENSG00000088305	22.92	28.06
ENSG00000088320	29.4	29.08
ENSG00000088325	19.67	26.16
ENSG00000088356	21.87	22.63
ENSG00000088367	21.56	19.21
ENSG00000088386	28.19	35.55
ENSG00000088387	22.18	19.94
ENSG00000088448	19.43	20.63
ENSG00000088451	26.97	29.43
ENSG00000088538	24.54	20.1
ENSG00000088543	23.55	21.44
ENSG00000088682	21.07	22.23
ENSG00000088726	27.77	30.6
ENSG00000088727	27.07	26.34
ENSG00000088756	25.03	27.54
ENSG00000088766	40.92	43.46
ENSG00000088782	0	0
ENSG00000088812	21.02	21.12
ENSG00000088826	26.12	26.08
ENSG00000088827	32.93	29.2
ENSG00000088832	20.21	20.53
ENSG00000088833	21.8	21.77
ENSG00000088836	23.75	25.54
ENSG00000088854	22.63	21.35
ENSG00000088876	26.71	26.8
ENSG00000088881	24.1	23.55
ENSG00000088882	24.1	31.23
ENSG00000088888	20.63	22.13
ENSG00000088899	23.64	20.03
ENSG00000088926	25.33	30.69
ENSG00000088930	19.09	20.46
ENSG00000088986	23.93	24.2
ENSG00000089006	20	21.18
ENSG00000089009	22.77	23.92
ENSG00000089012	29.94	29.3
ENSG00000089022	20.46	21.23
ENSG00000089041	22.88	21.55
ENSG00000089050	21.75	23.03
ENSG00000089053	20.31	21.2
ENSG00000089057	24.47	23.28
ENSG00000089060	22.17	23.27
ENSG00000089063	21.39	22.19
ENSG00000089091	25.13	23.71
ENSG00000089094	21.47	22.15
ENSG00000089101	28.94	25.89
ENSG00000089116	29.3	26.05
ENSG00000089123	22.08	22.21
ENSG00000089127	23.01	25.27
ENSG00000089154	19.66	21.58
ENSG00000089159	20.95	23.13
ENSG00000089163	25.21	24.21
ENSG00000089169	28.07	19.38
ENSG00000089177	23.48	22.02
ENSG00000089195	24.03	24.55
ENSG00000089199	25.4	18.57
ENSG00000089220	18.91	17.37
ENSG00000089225	30.4	30.15
ENSG00000089234	22.51	22.89
ENSG00000089248	22.63	23.76
ENSG00000089250	30.56	23.17
ENSG00000089280	18.48	19.61
ENSG00000089327	18.78	23.02
ENSG00000089335	26.12	22.28
ENSG00000089351	20.48	21.23
ENSG00000089356	27.3	29.01
ENSG00000089472	21.39	22.9
ENSG00000089486	25	20.22
ENSG00000089558	29.97	27.09
ENSG00000089597	17.7	20.23
ENSG00000089639	24.13	26
ENSG00000089682	22.13	22.47
ENSG00000089685	19.03	27.89
ENSG00000089692	27.07	28.29
ENSG00000089693	19.05	19.2
ENSG00000089723	25.19	26.15
ENSG00000089737	20.7	19.72
ENSG00000089775	21.54	22.33
ENSG00000089818	21.53	19.76
ENSG00000089820	21.57	24.61
ENSG00000089847	26.11	22.45
ENSG00000089876	21.33	22.7
ENSG00000089902	25.35	27.82
ENSG00000089916	20.53	21.28
ENSG00000090006	21.57	23.66
ENSG00000090013	19.5	22.03
ENSG00000090020	21.18	21.35
ENSG00000090054	20.4	21.46
ENSG00000090060	19.49	20.24
ENSG00000090061	19.69	21.37
ENSG00000090097	21.97	20.81
ENSG00000090104	30.09	24.83
ENSG00000090238	21.98	25.2
ENSG00000090263	19.39	20.97
ENSG00000090266	18.28	19.19
ENSG00000090273	19.7	20.28
ENSG00000090316	21.07	21.55
ENSG00000090339	20.37	24.25
ENSG00000090372	21.27	22.92
ENSG00000090376	25.67	24.63
ENSG00000090382	18.65	25.03
ENSG00000090402	36.08	35.89
ENSG00000090432	22.3	23.58
ENSG00000090447	21.4	23.12
ENSG00000090470	21	21.6
ENSG00000090487	19.43	20.83
ENSG00000090512	27.42	28.58
ENSG00000090520	19.89	22.14
ENSG00000090530	22.03	25.05
ENSG00000090534	25.72	25.63
ENSG00000090539	24.36	20.82
ENSG00000090565	21.51	20.55
ENSG00000090581	20.7	20.28
ENSG00000090615	20.22	20.74
ENSG00000090621	18.34	21.03
ENSG00000090659	30.35	25.66
ENSG00000090661	22.9	22.46
ENSG00000090674	23.77	22.99
ENSG00000090686	20.01	21.03
ENSG00000090776	22.7	25.12
ENSG00000090861	18.72	19.09
ENSG00000090863	19.33	20.07
ENSG00000090889	20.83	27.99
ENSG00000090905	20.87	20.57
ENSG00000090920	25.28	24.28
ENSG00000090924	22.57	25.41
ENSG00000090932	25.49	29.24
ENSG00000090971	22.8	21.65
ENSG00000090975	0	0
ENSG00000090989	21.15	20.83
ENSG00000091009	20.83	21.35
ENSG00000091010	29.76	29.46
ENSG00000091039	19.9	20.31
ENSG00000091073	24.42	26.86
ENSG00000091106	31.43	28.89
ENSG00000091127	20.16	21.93
ENSG00000091128	31.16	30.79
ENSG00000091129	22.05	18.44
ENSG00000091136	19.64	24.1
ENSG00000091137	27.64	27.7
ENSG00000091138	0	0
ENSG00000091140	19.51	21.04
ENSG00000091157	22.71	20.64
ENSG00000091164	20.2	20.32
ENSG00000091181	28.07	31.55
ENSG00000091262	25.12	29.46
ENSG00000091317	24.05	26.72
ENSG00000091409	20.13	22.07
ENSG00000091428	24.77	19.27
ENSG00000091436	20.39	22.41
ENSG00000091482	27.11	0
ENSG00000091490	21.41	21.1
ENSG00000091513	17.72	18.15
ENSG00000091527	19.62	20.42
ENSG00000091536	28.2	25.6
ENSG00000091542	19.48	20
ENSG00000091583	18.85	32.76
ENSG00000091592	22.08	25.77
ENSG00000091622	25.71	21.02
ENSG00000091640	21.02	21.25
ENSG00000091651	21	24.58
ENSG00000091656	24.13	23.56
ENSG00000091664	36.88	24.1
ENSG00000091704	30.55	31.42
ENSG00000091732	21.41	23.22
ENSG00000091831	23.4	28.45
ENSG00000091844	23.96	22.48
ENSG00000091879	30.87	24.43
ENSG00000091947	21.6	23.23
ENSG00000091972	23.05	20.36
ENSG00000091986	22.19	23.44
ENSG00000092009	28.14	30.02
ENSG00000092010	19	21.48
ENSG00000092020	20.1	21
ENSG00000092036	23.91	26.5
ENSG00000092051	26.19	20.32
ENSG00000092054	29.99	25.99
ENSG00000092067	27.07	32.02
ENSG00000092068	21.53	22.11
ENSG00000092094	21.39	22.29
ENSG00000092096	24.84	19.58
ENSG00000092108	20.36	21.71
ENSG00000092140	21.22	23.04
ENSG00000092148	19.47	19.27
ENSG00000092199	16	18.32
ENSG00000092200	30.42	30.96
ENSG00000092201	18.87	20.29
ENSG00000092203	20.43	21.03
ENSG00000092208	21.49	22.96
ENSG00000092295	25.07	24.86
ENSG00000092330	20.8	21.53
ENSG00000092345	29.66	31.39
ENSG00000092377	26.35	28.52
ENSG00000092421	24.57	20.79
ENSG00000092439	23.5	22.83
ENSG00000092445	22.37	20.33
ENSG00000092470	20.82	23.49
ENSG00000092529	25.48	24.33
ENSG00000092531	20.53	22.33
ENSG00000092607	29.25	31.74
ENSG00000092621	18.62	20.21
ENSG00000092758	22.77	23.59
ENSG00000092820	20.28	22
ENSG00000092841	17.26	18.7
ENSG00000092847	21	21.86
ENSG00000092850	26.93	26.32
ENSG00000092853	20.64	27.42
ENSG00000092929	22.47	25.34
ENSG00000092931	22.49	23.27
ENSG00000092964	18.9	16.29
ENSG00000092969	21.72	21.64
ENSG00000092978	21.7	22.26
ENSG00000093000	20.78	21.3
ENSG00000093009	20.25	30.73
ENSG00000093010	19.66	20.81
ENSG00000093072	23.38	23.44
ENSG00000243156	23.38	22.11
ENSG00000093134	33.15	33.15
ENSG00000093144	20.09	21.42
ENSG00000093167	20.98	21
ENSG00000093183	25.54	25.66
ENSG00000093217	22.06	23.57
ENSG00000094631	21.35	21.82
ENSG00000094661	31.97	35.13
ENSG00000094755	26.64	34.17
ENSG00000094796	33.19	24.42
ENSG00000094804	20.31	25.27
ENSG00000094841	23.09	23.66
ENSG00000094880	21.41	23.09
ENSG00000094914	20.9	22.64
ENSG00000094916	18.91	20.35
ENSG00000094963	0	38.45
ENSG00000094975	20.55	22
ENSG00000095002	19.8	21.51
ENSG00000095015	20.54	23.03
ENSG00000095059	20.45	20.29
ENSG00000095066	22.91	24.04
ENSG00000095110	30.17	28.39
ENSG00000095139	19.29	20.95
ENSG00000095203	22.56	21.64
ENSG00000095209	21.01	21.86
ENSG00000095261	20.34	20.53
ENSG00000095303	23.43	25.21
ENSG00000095319	19.22	21.84
ENSG00000095370	25.23	23.2
ENSG00000095380	20.07	22.38
ENSG00000095383	24.43	24.34
ENSG00000095397	22.05	22.09
ENSG00000095464	43.26	16.03
ENSG00000095485	22.29	22.93
ENSG00000095539	24.38	24.6
ENSG00000095564	20.05	21.38
ENSG00000095574	22.45	21.52
ENSG00000095585	24.99	26.2
ENSG00000095587	28.19	26.81
ENSG00000095596	24.43	25.99
ENSG00000095627	24.95	27.23
ENSG00000095637	22.7	19.64
ENSG00000095713	26.99	21.84
ENSG00000095739	20.04	23.11
ENSG00000095752	25.88	26.82
ENSG00000095777	26.89	29.56
ENSG00000095787	19.04	18.61
ENSG00000095794	22.28	23.26
ENSG00000095906	21	22.04
ENSG00000095917	37.46	39.64
ENSG00000095932	22.3	25.26
ENSG00000095951	22.13	22.98
ENSG00000095970	33.74	28.04
ENSG00000095981	0	33.36
ENSG00000096006	0	33.2
ENSG00000096060	21.71	20.83
ENSG00000096063	19.86	21.67
ENSG00000096070	21.66	21.59
ENSG00000096080	20.57	21.82
ENSG00000096088	24.68	0
ENSG00000096092	21.28	20.75
ENSG00000096093	25.13	25.37
ENSG00000096264	33.29	44.39
ENSG00000096384	14.37	16.14
ENSG00000096395	30.99	0
ENSG00000096401	20.38	21.33
ENSG00000096433	20.82	25.98
ENSG00000096654	21.71	22.03
ENSG00000096696	19.25	24.3
ENSG00000096717	21.23	21.38
ENSG00000096746	18.05	18.72
ENSG00000096872	22.44	23.07
ENSG00000096968	22.25	21.78
ENSG00000096996	27.48	27.83
ENSG00000097007	19.3	21.22
ENSG00000097021	20.31	19.67
ENSG00000097033	19.88	20.57
ENSG00000097046	21.24	22.27
ENSG00000097096	23.13	25.44
[truncated: 16,081 more rows]

## Sheet: targeted_transcripts
targeted_ens_genes	targeted_ens_transcripts
ENSG00000000003	ENST00000496771,ENST00000494424,ENST00000373020
ENSG00000000005	ENST00000373031
ENSG00000000419	ENST00000371584,ENST00000371582,ENST00000371588,ENST00000413082,ENST00000494752,ENST00000466152,ENST00000371583
ENSG00000000457	ENST00000367770,ENST00000367772,ENST00000423670,ENST00000367771,ENST00000470238
ENSG00000000460	ENST00000472795,ENST00000286031,ENST00000496973,ENST00000498289,ENST00000456684,ENST00000359326
ENSG00000000938	ENST00000374003,ENST00000374005,ENST00000457296,ENST00000374004,ENST00000399173
ENSG00000000971	ENST00000367429,ENST00000439155,ENST00000359637,ENST00000466229
ENSG00000001036	ENST00000438118,ENST00000002165,ENST00000367585
ENSG00000001084	ENST00000514004
ENSG00000001167	ENST00000353205,ENST00000341376
ENSG00000001460	ENST00000435187,ENST00000468303,ENST00000337248,ENST00000497384,ENST00000374409
ENSG00000001461	ENST00000339255,ENST00000488155,ENST00000374399,ENST00000475663,ENST00000358028,ENST00000003912
ENSG00000001497	ENST00000374804,ENST00000374807,ENST00000484069,ENST00000374811,ENST00000312391
ENSG00000001561	ENST00000321037
ENSG00000001617	ENST00000434342,ENST00000413852,ENST00000414301,ENST00000002829,ENST00000450338
ENSG00000001626	ENST00000426809,ENST00000468795,ENST00000003084,ENST00000454343
ENSG00000001629	ENST00000465883,ENST00000265742,ENST00000422095
ENSG00000001630	ENST00000003100
ENSG00000001631	ENST00000422347,ENST00000425919,ENST00000458177,ENST00000394507,ENST00000412043,ENST00000425073,ENST00000444960,ENST00000454017,ENST00000394505,ENST00000466166,ENST00000340022
ENSG00000002016	ENST00000544742,ENST00000488642,ENST00000542785,ENST00000481052,ENST00000542584,ENST00000228345,ENST00000545564,ENST00000463750,ENST00000541619,ENST00000543912,ENST00000397230,ENST00000430095,ENST00000545967,ENST00000468231,ENST00000536177,ENST00000358495,ENST00000539046,ENST00000461568
ENSG00000002330	ENST00000394531,ENST00000394532,ENST00000493798,ENST00000309032
ENSG00000002549	ENST00000226299,ENST00000504614,ENST00000606142,ENST00000513105
ENSG00000002586	ENST00000381180
ENSG00000002587	ENST00000002596
ENSG00000002726	ENST00000360937,ENST00000467291,ENST00000416793,ENST00000460213,ENST00000493429,ENST00000483043
ENSG00000002745	ENST00000361301,ENST00000222462
ENSG00000002746	ENST00000429529,ENST00000395891,ENST00000453890
ENSG00000002822	ENST00000450235,ENST00000399654,ENST00000438959,ENST00000406869,ENST00000402746,ENST00000265854
ENSG00000002834	ENST00000419929,ENST00000584106,ENST00000435347,ENST00000443937,ENST00000318008
ENSG00000002919	ENST00000581705,ENST00000584335,ENST00000393405,ENST00000439357
ENSG00000002933	ENST00000494349,ENST00000484928,ENST00000475007,ENST00000461345,ENST00000004103,ENST00000474166,ENST00000475536
ENSG00000003056	ENST00000000412,ENST00000543845,ENST00000544245,ENST00000541507,ENST00000543159,ENST00000540837
ENSG00000003096	ENST00000447671,ENST00000545703,ENST00000371876,ENST00000539496,ENST00000541812,ENST00000469946,ENST00000371878,ENST00000262820,ENST00000371882,ENST00000540167,ENST00000453826
ENSG00000003137	ENST00000546307,ENST00000001146,ENST00000412253
ENSG00000003147	ENST00000317367,ENST00000401396,ENST00000396675,ENST00000402384,ENST00000406470,ENST00000407906,ENST00000455539,ENST00000265577,ENST00000422063
ENSG00000003249	ENST00000392973,ENST00000304733,ENST00000002501
ENSG00000003393	ENST00000409632,ENST00000467448,ENST00000482891,ENST00000462747,ENST00000496244,ENST00000482789,ENST00000264276
ENSG00000003400	ENST00000460140,ENST00000360132,ENST00000313728,ENST00000374650,ENST00000272879,ENST00000286186,ENST00000448480,ENST00000346817,ENST00000438843
ENSG00000003402	ENST00000439154,ENST00000462763,ENST00000395148,ENST00000494258,ENST00000341582,ENST00000457277,ENST00000443227,ENST00000355558,ENST00000440180,ENST00000479953,ENST00000423241,ENST00000470178,ENST00000342795,ENST00000461422,ENST00000341222,ENST00000340870,ENST00000461820,ENST00000309955,ENST00000460961
ENSG00000003436	ENST00000420747,ENST00000426055,ENST00000453013,ENST00000437725,ENST00000409676,ENST00000233156,ENST00000481132,ENST00000417013,ENST00000392365,ENST00000421427,ENST00000339091,ENST00000435414
ENSG00000003509	ENST00000469831,ENST00000431821,ENST00000002125,ENST00000432075,ENST00000455230,ENST00000483999,ENST00000416653,ENST00000336237,ENST00000474154,ENST00000439218
ENSG00000003756	ENST00000496179,ENST00000464087,ENST00000441812,ENST00000474818,ENST00000395174,ENST00000347869,ENST00000489437,ENST00000494360
ENSG00000003987	ENST00000180173,ENST00000519763,ENST00000521857,ENST00000398099,ENST00000519590
ENSG00000003989	ENST00000494857,ENST00000004531,ENST00000522656,ENST00000398090,ENST00000470360
ENSG00000004059	ENST00000000233,ENST00000463733
ENSG00000004139	ENST00000577870,ENST00000003834,ENST00000379061,ENST00000580711,ENST00000578128,ENST00000457710,ENST00000579593
ENSG00000004399	ENST00000393239,ENST00000512744,ENST00000324093,ENST00000506979,ENST00000504524
ENSG00000004455	ENST00000373449
ENSG00000004468	ENST00000510674,ENST00000502843,ENST00000226279
ENSG00000004478	ENST00000538622,ENST00000001008
ENSG00000004487	ENST00000400181,ENST00000542151,ENST00000465864,ENST00000356634,ENST00000494920
ENSG00000004534	ENST00000434592,ENST00000454079,ENST00000539992,ENST00000441115,ENST00000446471,ENST00000443081,ENST00000464013,ENST00000442092,ENST00000425608,ENST00000422955,ENST00000466247,ENST00000419610,ENST00000483350,ENST00000266022
ENSG00000004660	ENST00000381769,ENST00000381771,ENST00000348335,ENST00000158166
ENSG00000004700	ENST00000444129,ENST00000539672,ENST00000536240,ENST00000314748,ENST00000421138,ENST00000536964,ENST00000542432,ENST00000396093
ENSG00000004766	ENST00000251739,ENST00000541136,ENST00000484954,ENST00000471188,ENST00000305866,ENST00000317751,ENST00000544910,ENST00000458707,ENST00000441602
ENSG00000004777	ENST00000007510,ENST00000314737,ENST00000601474,ENST00000378944
ENSG00000004779	ENST00000484769,ENST00000007516,ENST00000562133
ENSG00000004799	ENST00000473796,ENST00000005178
ENSG00000004809	ENST00000439654,ENST00000434949,ENST00000451557,ENST00000330550,ENST00000368919
ENSG00000004838	ENST00000490675,ENST00000475688,ENST00000231749,ENST00000360165
ENSG00000004846	ENST00000477094,ENST00000258738,ENST00000443026,ENST00000404938,ENST00000406935
ENSG00000004848	ENST00000379044
ENSG00000004864	ENST00000416240,ENST00000542654,ENST00000265631
ENSG00000004866	ENST00000420755,ENST00000393449,ENST00000393447,ENST00000438863,ENST00000393443,ENST00000265437,ENST00000422922,ENST00000490039,ENST00000446490,ENST00000393444,ENST00000323984,ENST00000465133,ENST00000393451,ENST00000487459,ENST00000393446,ENST00000489293,ENST00000432298
ENSG00000004897	ENST00000527547,ENST00000066544,ENST00000532575,ENST00000575483,ENST00000526866,ENST00000531206,ENST00000528748,ENST00000525495
ENSG00000004939	ENST00000497360,ENST00000262418
ENSG00000004948	ENST00000423724,ENST00000394441,ENST00000360249,ENST00000415529,ENST00000426151,ENST00000421592,ENST00000359558
ENSG00000004961	ENST00000321143,ENST00000380763,ENST00000380762
ENSG00000004975	ENST00000575458,ENST00000005340
ENSG00000005001	ENST00000575164,ENST00000576381,ENST00000161006
ENSG00000005007	ENST00000262803,ENST00000599848
ENSG00000005020	ENST00000539623,ENST00000345317
ENSG00000005022	ENST00000317881
ENSG00000005059	ENST00000452915,ENST00000394650,ENST00000472310
ENSG00000005073	ENST00000517402,ENST00000006015
ENSG00000005075	ENST00000292614,ENST00000393794
ENSG00000005100	ENST00000574023,ENST00000433302,ENST00000225296,ENST00000572490,ENST00000575153
ENSG00000005102	ENST00000393661,ENST00000318579
ENSG00000005108	ENST00000423059,ENST00000497575
ENSG00000005156	ENST00000262327,ENST00000593099,ENST00000378526
ENSG00000005175	ENST00000432584,ENST00000380650,ENST00000005386,ENST00000548296
ENSG00000005187	ENST00000562251,ENST00000440284,ENST00000568235,ENST00000450120,ENST00000561795,ENST00000289416
ENSG00000005189	ENST00000566276,ENST00000261377,ENST00000563045,ENST00000564274,ENST00000565340,ENST00000348433,ENST00000566993,ENST00000564200,ENST00000566518
ENSG00000005194	ENST00000568940,ENST00000567518,ENST00000565368,ENST00000565786,ENST00000569979,ENST00000569370,ENST00000566284,ENST00000394391,ENST00000569246,ENST00000570000
ENSG00000005206	ENST00000452401,ENST00000590295,ENST00000592845,ENST00000589515,ENST00000586377
ENSG00000005238	ENST00000603301,ENST00000378557,ENST00000605244,ENST00000488109,ENST00000378566,ENST00000378554,ENST00000378561,ENST00000322813
ENSG00000005243	ENST00000581637,ENST00000580409,ENST00000006101,ENST00000584955,ENST00000581756,ENST00000583414,ENST00000582553,ENST00000584666
ENSG00000005249	ENST00000393613,ENST00000488792,ENST00000265717
ENSG00000005339	ENST00000382070,ENST00000262367
ENSG00000005379	ENST00000343736,ENST00000355701,ENST00000268893
ENSG00000005381	ENST00000340482,ENST00000225275
ENSG00000005421	ENST00000433729,ENST00000222381,ENST00000542556,ENST00000462594
ENSG00000005436	ENST00000472230,ENST00000321027,ENST00000486016,ENST00000409857,ENST00000470197,ENST00000541687
ENSG00000005448	ENST00000409791,ENST00000469321,ENST00000480089,ENST00000348227,ENST00000461531,ENST00000482605,ENST00000468778,ENST00000465134
ENSG00000005469	ENST00000419147,ENST00000488850,ENST00000331536,ENST00000442291
ENSG00000005471	ENST00000265723,ENST00000358400,ENST00000453593,ENST00000359206,ENST00000545634,ENST00000469770
ENSG00000005483	ENST00000482560,ENST00000495267,ENST00000311117,ENST00000334914,ENST00000334877,ENST00000476671,ENST00000334884,ENST00000257745
ENSG00000005486	ENST00000006777,ENST00000466232,ENST00000454791,ENST00000468644,ENST00000318622
ENSG00000005513	ENST00000293894,ENST00000566034
ENSG00000005700	ENST00000510291,ENST00000503400,ENST00000505222,ENST00000369751,ENST00000503631,ENST00000445419,ENST00000306270
ENSG00000005801	ENST00000429541,ENST00000532539,ENST00000533036,ENST00000354599,ENST00000525502,ENST00000528218,ENST00000530643,ENST00000438262,ENST00000343338,ENST00000534569,ENST00000005082,ENST00000529085,ENST00000529678,ENST00000399602,ENST00000526501,ENST00000525313,ENST00000528796,ENST00000330692,ENST00000528410,ENST00000524857,ENST00000526601,ENST00000527386,ENST00000427810
ENSG00000005810	ENST00000357337,ENST00000466564,ENST00000482517,ENST00000360084,ENST00000407578,ENST00000498073,ENST00000544440
ENSG00000005812	ENST00000355619,ENST00000417323,ENST00000470210
ENSG00000005844	ENST00000568926,ENST00000569570,ENST00000433423,ENST00000356798,ENST00000565348,ENST00000565864,ENST00000358164,ENST00000454514,ENST00000562652,ENST00000564118,ENST00000562857
ENSG00000005882	ENST00000505440,ENST00000503614,ENST00000508030,ENST00000510219,ENST00000512238,ENST00000505897,ENST00000503176,ENST00000506242,ENST00000007708,ENST00000515040
ENSG00000005884	ENST00000507771,ENST00000007722,ENST00000505306,ENST00000515147,ENST00000506827,ENST00000320031
ENSG00000005893	ENST00000538785,ENST00000486593,ENST00000434600,ENST00000540603,ENST00000371335,ENST00000200639
ENSG00000005955	ENST00000486208,ENST00000495023,ENST00000304718,ENST00000483256
ENSG00000005961	ENST00000353281,ENST00000262407,ENST00000592462
ENSG00000005981	ENST00000428113,ENST00000325885
ENSG00000006007	ENST00000564172,ENST00000569899,ENST00000353258
ENSG00000006015	ENST00000598375,ENST00000595077,ENST00000597371,ENST00000600997,ENST00000358607,ENST00000595490,ENST00000601736,ENST00000450195
ENSG00000006016	ENST00000392386
ENSG00000006025	ENST00000579728,ENST00000007414,ENST00000392507,ENST00000583167
ENSG00000006042	ENST00000579849,ENST00000583120,ENST00000578289,ENST00000395149,ENST00000394642,ENST00000439138,ENST00000261713
ENSG00000006047	ENST00000007699
ENSG00000006059	ENST00000007735
ENSG00000006062	ENST00000344686,ENST00000376926,ENST00000587332
ENSG00000006071	ENST00000389817,ENST00000526002,ENST00000527905,ENST00000302539,ENST00000532728
ENSG00000006074	ENST00000004921
ENSG00000006075	ENST00000225245,ENST00000470334
ENSG00000006114	ENST00000394378,ENST00000346661,ENST00000345615,ENST00000378189,ENST00000421408,ENST00000585472,ENST00000502449,ENST00000394379,ENST00000339208,ENST00000588194,ENST00000591288
ENSG00000006116	ENST00000005284
ENSG00000006118	ENST00000005286,ENST00000540112,ENST00000453848
ENSG00000006125	ENST00000545922,ENST00000589344,ENST00000592545,ENST00000262325,ENST00000538556,ENST00000537622,ENST00000312678,ENST00000592191
ENSG00000006128	ENST00000319273,ENST00000350485,ENST00000346867
ENSG00000006194	ENST00000219069
ENSG00000006210	ENST00000563383,ENST00000565912,ENST00000006053
ENSG00000006282	ENST00000515619,ENST00000511937,ENST00000356488,ENST00000393244,ENST00000504334,ENST00000508528,ENST00000503063,ENST00000503127,ENST00000006658,ENST00000504271
ENSG00000006283	ENST00000360761,ENST00000507609,ENST00000354983,ENST00000514717,ENST00000507896,ENST00000504076,ENST00000358244,ENST00000512389,ENST00000515765,ENST00000507336,ENST00000429973,ENST00000416767,ENST00000515165,ENST00000507510,ENST00000503607,ENST00000352832,ENST00000503436,ENST00000510366,ENST00000511768,ENST00000513689,ENST00000506520,ENST00000513964,ENST00000514079,ENST00000506406,ENST00000359106…
ENSG00000006327	ENST00000575124,ENST00000326577,ENST00000571351,ENST00000341627,ENST00000573001
ENSG00000006377	ENST00000518156,ENST00000007660
ENSG00000006432	ENST00000381250,ENST00000555993,ENST00000554146,ENST00000553414,ENST00000554752
ENSG00000006451	ENST00000434466,ENST00000005257,ENST00000436179
ENSG00000006453	ENST00000462558,ENST00000005260
ENSG00000006459	ENST00000006967,ENST00000397560
ENSG00000006468	ENST00000242066,ENST00000443137,ENST00000403527,ENST00000399357,ENST00000405192,ENST00000343495,ENST00000403685,ENST00000405218,ENST00000405358,ENST00000420159,ENST00000430479
ENSG00000006530	ENST00000355413,ENST00000473247
ENSG00000006555	ENST00000371274,ENST00000448308,ENST00000371276
ENSG00000006576	ENST00000422959,ENST00000416283,ENST00000450574,ENST00000415251,ENST00000307305,ENST00000248550,ENST00000275575,ENST00000424760
ENSG00000006606	ENST00000005180,ENST00000394905
ENSG00000006607	ENST00000471447,ENST00000264042,ENST00000485051,ENST00000373287,ENST00000545004
ENSG00000006611	ENST00000527020,ENST00000318024,ENST00000005226,ENST00000527720,ENST00000526313
ENSG00000006625	ENST00000409390,ENST00000409144,ENST00000440082,ENST00000409436,ENST00000447901,ENST00000275428,ENST00000005374
ENSG00000006634	ENST00000265728
ENSG00000006638	ENST00000375190,ENST00000411851
ENSG00000006652	ENST00000462155,ENST00000489994,ENST00000005558,ENST00000535603,ENST00000470441,ENST00000403825
ENSG00000006659	ENST00000360675
ENSG00000006695	ENST00000536205,ENST00000261643,ENST00000581931,ENST00000429152
ENSG00000006704	ENST00000489094,ENST00000424337,ENST00000265755,ENST00000476977,ENST00000455841
ENSG00000006712	ENST00000221266,ENST00000221265,ENST00000595564
ENSG00000006715	ENST00000413141,ENST00000310301,ENST00000265745,ENST00000395969,ENST00000414632
ENSG00000006740	ENST00000544416,ENST00000580768,ENST00000379672,ENST00000538915,ENST00000262444,ENST00000340825,ENST00000583608
ENSG00000006744	ENST00000426905,ENST00000465825,ENST00000338034,ENST00000492559,ENST00000480891,ENST00000584650,ENST00000487229,ENST00000395962,ENST00000484122,ENST00000491478
ENSG00000006747	ENST00000519209,ENST00000445618,ENST00000297029
ENSG00000006756	ENST00000494870,ENST00000381154,ENST00000559324,ENST00000217890
ENSG00000006757	ENST00000381042,ENST00000537427,ENST00000442940,ENST00000444736
ENSG00000006788	ENST00000418404,ENST00000252172
ENSG00000006831	ENST00000537545,ENST00000357103
ENSG00000007001	ENST00000409859,ENST00000460456,ENST00000005756,ENST00000605860
ENSG00000007038	ENST00000577043,ENST00000570594,ENST00000005995,ENST00000455114,ENST00000575199,ENST00000574813,ENST00000570629,ENST00000450020,ENST00000574265
ENSG00000007047	ENST00000588533,ENST00000300843,ENST00000588621,ENST00000590909,ENST00000262891
ENSG00000007062	ENST00000511153,ENST00000508167,ENST00000543373,ENST00000540805,ENST00000502943,ENST00000510224,ENST00000505450,ENST00000539194,ENST00000447510
ENSG00000007080	ENST00000445755,ENST00000597436,ENST00000596123
ENSG00000007129	ENST00000187608,ENST00000407170,ENST00000401445,ENST00000457737
ENSG00000007168	ENST00000574468,ENST00000397195,ENST00000451360,ENST00000397193
ENSG00000007171	ENST00000313735
ENSG00000007174	ENST00000581682,ENST00000454412,ENST00000608377,ENST00000396001,ENST00000262442
ENSG00000007202	ENST00000389003,ENST00000544884,ENST00000528896
ENSG00000007216	ENST00000577903,ENST00000444914,ENST00000537681,ENST00000459818,ENST00000541739,ENST00000314669,ENST00000545060,ENST00000579281
ENSG00000007237	ENST00000580865,ENST00000432992,ENST00000437099,ENST00000581871,ENST00000542249,ENST00000585266,ENST00000323816,ENST00000580811,ENST00000579158
ENSG00000007255	ENST00000006275,ENST00000585934
ENSG00000007264	ENST00000585778,ENST00000395040,ENST00000588983,ENST00000395045,ENST00000310132,ENST00000590493
ENSG00000007306	ENST00000401731,ENST00000338196,ENST00000006724
ENSG00000007312	ENST00000392795,ENST00000006750
ENSG00000007314	ENST00000578147,ENST00000435607
ENSG00000007341	ENST00000538187,ENST00000480988,ENST00000544629,ENST00000358039,ENST00000369666,ENST00000497457,ENST00000369669,ENST00000369668,ENST00000490715,ENST00000463235,ENST00000361846,ENST00000343210,ENST00000490067
ENSG00000007350	ENST00000369912,ENST00000426989,ENST00000369915,ENST00000426203,ENST00000439635
ENSG00000007372	ENST00000241001,ENST00000379109,ENST00000379107,ENST00000494377,ENST00000379132,ENST00000379111,ENST00000379115,ENST00000533333,ENST00000464174,ENST00000470027,ENST00000379129,ENST00000379123,ENST00000474783,ENST00000419022
ENSG00000007376	ENST00000565377,ENST00000567114,ENST00000007264,ENST00000567283,ENST00000569601,ENST00000565809,ENST00000561734,ENST00000562070
ENSG00000007384	ENST00000448893,ENST00000262316,ENST00000428730
ENSG00000007392	ENST00000397783,ENST00000430864,ENST00000293872,ENST00000495349,ENST00000397780,ENST00000490762,ENST00000337351,ENST00000418978,ENST00000426094,ENST00000419516,ENST00000464711
ENSG00000007402	ENST00000435965,ENST00000424201,ENST00000266039,ENST00000423994,ENST00000395083,ENST00000479441,ENST00000360963,ENST00000429770
ENSG00000007516	ENST00000421665,ENST00000567825,ENST00000426824,ENST00000397489,ENST00000324385,ENST00000397488
ENSG00000007520	ENST00000566296,ENST00000007390
ENSG00000007541	ENST00000422307,ENST00000409527,ENST00000470411,ENST00000321878,ENST00000409439,ENST00000443147,ENST00000026218
ENSG00000007545	ENST00000466562
ENSG00000007866	ENST00000338863
ENSG00000007908	ENST00000367774,ENST00000367776,ENST00000367779,ENST00000367781,ENST00000333360,ENST00000367777,ENST00000367782
ENSG00000007923	ENST00000473993,ENST00000377577,ENST00000377573,ENST00000349363,ENST00000294401,ENST00000451196,ENST00000542246
ENSG00000007933	ENST00000479749,ENST00000534514,ENST00000367755,ENST00000542847,ENST00000392085,ENST00000472784,ENST00000530212,ENST00000538429
ENSG00000007944	ENST00000356840,ENST00000349606
ENSG00000007952	ENST00000217885,ENST00000372960,ENST00000372966
ENSG00000007968	ENST00000361729,ENST00000487237
ENSG00000008018	ENST00000262193,ENST00000462957
ENSG00000008056	ENST00000295987,ENST00000340666
ENSG00000008083	ENST00000541660,ENST00000341776,ENST00000397311,ENST00000474854
ENSG00000008086	ENST00000379996,ENST00000379989
ENSG00000008118	ENST00000423146,ENST00000361322,ENST00000009105
ENSG00000008128	ENST00000479362
ENSG00000008130	ENST00000341991,ENST00000378625,ENST00000341426,ENST00000344463
ENSG00000008196	ENST00000344788,ENST00000263046
ENSG00000008197	ENST00000492804,ENST00000008391
ENSG00000008226	ENST00000346219,ENST00000452631,ENST00000308059
ENSG00000008256	ENST00000491641,ENST00000481329,ENST00000396741
ENSG00000008277	ENST00000478920,ENST00000398209,ENST00000398201,ENST00000439864,ENST00000315984,ENST00000398203,ENST00000265727,ENST00000412441,ENST00000398204
ENSG00000008282	ENST00000464029,ENST00000455385,ENST00000470347,ENST00000011473
ENSG00000008283	ENST00000584291,ENST00000360793,ENST00000580691,ENST00000582034,ENST00000578072,ENST00000581573,ENST00000577368,ENST00000584031,ENST00000582997,ENST00000392975,ENST00000542042,ENST00000392976,ENST00000448884,ENST00000578016,ENST00000582297
ENSG00000008294	ENST00000514613,ENST00000505279,ENST00000262013,ENST00000511795,ENST00000505173,ENST00000357122,ENST00000510283,ENST00000513547
ENSG00000008300	ENST00000544264,ENST00000164024
ENSG00000008311	ENST00000358954,ENST00000417368,ENST00000393376,ENST00000431170,ENST00000473553
ENSG00000008323	ENST00000449001,ENST00000536531,ENST00000396988,ENST00000011684
ENSG00000008324	ENST00000447630,ENST00000011691
ENSG00000008382	ENST00000262966,ENST00000596722,ENST00000599840,ENST00000594716
ENSG00000008394	ENST00000396207,ENST00000535309,ENST00000539036,ENST00000396209,ENST00000536371,ENST00000538857,ENST00000540126,ENST00000539708,ENST00000396210,ENST00000010404
ENSG00000008405	ENST00000549356,ENST00000008527,ENST00000552790
ENSG00000008438	ENST00000008938
ENSG00000008441	ENST00000585575,ENST00000592199,ENST00000358552,ENST00000586797,ENST00000360105,ENST00000587760,ENST00000397661,ENST00000587260,ENST00000588228
ENSG00000008513	ENST00000319914,ENST00000522652,ENST00000399640,ENST00000522204,ENST00000521180
ENSG00000008516	ENST00000336577
ENSG00000008517	ENST00000532247,ENST00000548807,ENST00000551513,ENST00000534507,ENST00000552936,ENST00000396890,ENST00000534748,ENST00000532086,ENST00000548476,ENST00000525377
ENSG00000008710	ENST00000262304,ENST00000423118
ENSG00000008735	ENST00000442429,ENST00000399908,ENST00000341339,ENST00000329492,ENST00000399912,ENST00000008876
ENSG00000008838	ENST00000394126,ENST00000580885,ENST00000501516,ENST00000394127,ENST00000356271,ENST00000578901,ENST00000535071,ENST00000535508,ENST00000394128
ENSG00000008869	ENST00000233099,ENST00000354531
ENSG00000008952	ENST00000460513
ENSG00000008988	ENST00000523936,ENST00000518875,ENST00000519369
ENSG00000009307	ENST00000530886,ENST00000358528,ENST00000339438,ENST00000369530,ENST00000261443,ENST00000438362,ENST00000534699
ENSG00000009335	ENST00000389103,ENST00000348165
ENSG00000009413	ENST00000358835,ENST00000413831,ENST00000368805,ENST00000434009,ENST00000435970,ENST00000492520,ENST00000422377,ENST00000368802
ENSG00000009694	ENST00000461429,ENST00000422452,ENST00000371130
ENSG00000009709	ENST00000420770,ENST00000400661,ENST00000375375
ENSG00000009724	ENST00000400897
ENSG00000009765	ENST00000367335,ENST00000229447,ENST00000500320,ENST00000392256,ENST00000344419,ENST00000425615,ENST00000392255
ENSG00000009780	ENST00000234549,ENST00000419687,ENST00000446647,ENST00000373949,ENST00000530324,ENST00000373954,ENST00000010299
ENSG00000009790	ENST00000367026,ENST00000479796,ENST00000367025,ENST00000367024,ENST00000468672,ENST00000478359,ENST00000400959
ENSG00000009830	ENST00000554564,ENST00000556171,ENST00000554767,ENST00000555134,ENST00000452340,ENST00000261534
ENSG00000009844	ENST00000367621,ENST00000367630
ENSG00000009950	ENST00000345114,ENST00000414749,ENST00000395189,ENST00000434326,ENST00000313375,ENST00000429400,ENST00000453275,ENST00000354613
ENSG00000009954	ENST00000404251,ENST00000466844,ENST00000339594
ENSG00000010017	ENST00000539980,ENST00000011619
ENSG00000010030	ENST00000373737,ENST00000339796,ENST00000340181
ENSG00000010072	ENST00000391858,ENST00000469904,ENST00000295050,ENST00000366644
ENSG00000010165	ENST00000362019,ENST00000478330,ENST00000367737,ENST00000458517,ENST00000361735
ENSG00000010219	ENST00000536137,ENST00000543431,ENST00000542744,ENST00000010132,ENST00000540644,ENST00000540757
ENSG00000010244	ENST00000341711,ENST00000577908,ENST00000321233,ENST00000581531,ENST00000342555,ENST00000394670
ENSG00000010256	ENST00000412343,ENST00000467690,ENST00000203407,ENST00000463708
ENSG00000010270	ENST00000429075,ENST00000440144,ENST00000471550,ENST00000009041,ENST00000544203,ENST00000453225,ENST00000396013,ENST00000434197
ENSG00000010278	ENST00000540891,ENST00000382515,ENST00000382519,ENST00000382518,ENST00000481267,ENST00000009180,ENST00000536586
ENSG00000010282	ENST00000497000,ENST00000417472,ENST00000416756,ENST00000441594,ENST00000442469,ENST00000455195,ENST00000457462,ENST00000310417
ENSG00000010292	ENST00000545962,ENST00000382457,ENST00000315579,ENST00000539084,ENST00000539714
ENSG00000010295	ENST00000396840,ENST00000336604,ENST00000471408,ENST00000396830,ENST00000356896,ENST00000487279,ENST00000465801,ENST00000436152,ENST00000472558,ENST00000488007
ENSG00000010310	ENST00000263281,ENST00000588816,ENST00000304207,ENST00000590918,ENST00000585889
ENSG00000010318	ENST00000327906,ENST00000347025,ENST00000461861
ENSG00000010319	ENST00000231721
ENSG00000010322	ENST00000479054,ENST00000345716,ENST00000489895,ENST00000467594
ENSG00000010327	ENST00000462681,ENST00000481626,ENST00000462741,ENST00000321725
ENSG00000010361	ENST00000531017
ENSG00000010379	ENST00000539260,ENST00000546319,ENST00000436453,ENST00000536842,ENST00000343164,ENST00000445055
ENSG00000010438	ENST00000429677,ENST00000457896,ENST00000342836,ENST00000379405,ENST00000361005
ENSG00000010539	ENST00000431561,ENST00000414144,ENST00000396870,ENST00000396871,ENST00000396868,ENST00000575948
ENSG00000010610	ENST00000011653
ENSG00000010626	ENST00000457146,ENST00000428946,ENST00000436789,ENST00000007969,ENST00000443597,ENST00000433346,ENST00000486401,ENST00000323702,ENST00000429740,ENST00000451681,ENST00000415834,ENST00000449039,ENST00000431207
ENSG00000010671	ENST00000470069,ENST00000372880,ENST00000308731
ENSG00000010704	ENST00000309234,ENST00000486147,ENST00000470149,ENST00000483782,ENST00000461397,ENST00000336625,ENST00000357618,ENST00000317896
ENSG00000010803	ENST00000372597,ENST00000397174,ENST00000372595,ENST00000456518,ENST00000489421,ENST00000372596,ENST00000397171,ENST00000337495,ENST00000402904,ENST00000326197,ENST00000361705,ENST00000498793,ENST00000361191
ENSG00000010810	ENST00000523238,ENST00000354650,ENST00000229470,ENST00000517419,ENST00000484067,ENST00000462856,ENST00000518630,ENST00000368678,ENST00000524310,ENST00000229471,ENST00000356013,ENST00000518295,ENST00000368682,ENST00000521062,ENST00000520518,ENST00000523570,ENST00000523322,ENST00000523574,ENST00000368667,ENST00000538466
ENSG00000010818	ENST00000367603,ENST00000367604,ENST00000012134
ENSG00000010932	ENST00000354841,ENST00000367750,ENST00000402921,ENST00000469112
ENSG00000011007	ENST00000418390,ENST00000609199
ENSG00000011009	ENST00000400061,ENST00000374501,ENST00000472213,ENST00000374514
ENSG00000011021	ENST00000312413,ENST00000376492,ENST00000376490,ENST00000346436,ENST00000376487,ENST00000376491,ENST00000376496
ENSG00000011028	ENST00000303375,ENST00000583597,ENST00000446119
ENSG00000243678	ENST00000514264,ENST00000393185
ENSG00000011083	ENST00000230671,ENST00000524041
ENSG00000011105	ENST00000011898,ENST00000537971
ENSG00000011114	ENST00000554565,ENST00000355125,ENST00000553975,ENST00000334746,ENST00000393170
ENSG00000011132	ENST00000316757,ENST00000589934
ENSG00000011198	ENST00000013894,ENST00000456453,ENST00000454293,ENST00000458276
ENSG00000011201	ENST00000262648,ENST00000488294
ENSG00000011243	ENST00000597994,ENST00000599488,ENST00000594893,ENST00000594594,ENST00000596195,ENST00000397410,ENST00000596213,ENST00000599137,ENST00000593845,ENST00000600247,ENST00000609519
ENSG00000011258	ENST00000376381,ENST00000591270,ENST00000586178,ENST00000415868,ENST00000405860
ENSG00000011260	ENST00000583205,ENST00000508506,ENST00000583725,ENST00000225298
ENSG00000011275	ENST00000389900,ENST00000425013,ENST00000469375,ENST00000389902
ENSG00000011295	ENST00000465567,ENST00000497842,ENST00000261647,ENST00000486880,ENST00000481107,ENST00000475723
ENSG00000011304	ENST00000585856,ENST00000586944,ENST00000356948,ENST00000350092,ENST00000394601,ENST00000349038
ENSG00000011332	ENST00000420980,ENST00000438060,ENST00000456296,ENST00000414789,ENST00000412732,ENST00000416611,ENST00000475938,ENST00000471976,ENST00000355526,ENST00000418517,ENST00000438365
ENSG00000011347	ENST00000542836,ENST00000539468,ENST00000540677,ENST00000542670,ENST00000539008,ENST00000539246,ENST00000263846,ENST00000535826
ENSG00000011376	ENST00000467936,ENST00000415258,ENST00000485461,ENST00000414984,ENST00000265537
ENSG00000011405	ENST00000540361,ENST00000265970,ENST00000533645
ENSG00000011422	ENST00000593939,ENST00000599892,ENST00000340093,ENST00000339082,ENST00000602141,ENST00000221264,ENST00000601723
ENSG00000011426	ENST00000428612,ENST00000265748,ENST00000457743,ENST00000396068
ENSG00000011451	ENST00000263381,ENST00000389282,ENST00000599910
ENSG00000011454	ENST00000456584,ENST00000426918,ENST00000373647,ENST00000317419
ENSG00000011465	ENST00000552145,ENST00000228329,ENST00000456569,ENST00000550099,ENST00000547568,ENST00000546370,ENST00000420120,ENST00000425043,ENST00000550563,ENST00000052754,ENST00000303320,ENST00000547937,ENST00000551354,ENST00000546391,ENST00000546745,ENST00000441303,ENST00000549513,ENST00000552962,ENST00000393155
ENSG00000011478	ENST00000012049,ENST00000366382
ENSG00000011485	ENST00000486994,ENST00000391919,ENST00000012443,ENST00000527623,ENST00000491003,ENST00000487483,ENST00000478046,ENST00000525507
ENSG00000011523	ENST00000546106,ENST00000377990,ENST00000260569
ENSG00000011566	ENST00000437545,ENST00000341681,ENST00000263881,ENST00000536018
ENSG00000011600	ENST00000262629,ENST00000585901,ENST00000587837,ENST00000544690,ENST00000424586
ENSG00000011638	ENST00000451578,ENST00000233047,ENST00000572599,ENST00000261388,ENST00000573487,ENST00000573688
ENSG00000011677	ENST00000535043,ENST00000370314
ENSG00000012048	ENST00000357654,ENST00000309486,ENST00000354071,ENST00000461221,ENST00000493795,ENST00000346315,ENST00000461574,ENST00000471181
ENSG00000012061	ENST00000423698,ENST00000592905,ENST00000589381,ENST00000013807,ENST00000340192,ENST00000592023,ENST00000300853,ENST00000592083,ENST00000587888,ENST00000589165
ENSG00000012124	ENST00000596492,ENST00000341773,ENST00000599717,ENST00000544992,ENST00000536635,ENST00000600905,ENST00000270311,ENST00000598138,ENST00000594250,ENST00000601414,ENST00000085219,ENST00000593867
ENSG00000012174	ENST00000379484,ENST00000365779,ENST00000465888
ENSG00000012211	ENST00000453382,ENST00000536904,ENST00000432913,ENST00000376317,ENST00000540849,ENST00000538114
ENSG00000012223	ENST00000462667,ENST00000417439,ENST00000426532,ENST00000443496,ENST00000231751
ENSG00000012232	ENST00000522698,ENST00000220562,ENST00000517738,ENST00000521532,ENST00000523149
ENSG00000012504	ENST00000549996,ENST00000392986,ENST00000551379,ENST00000321046,ENST00000548884,ENST00000188403
ENSG00000012660	ENST00000304434,ENST00000541407,ENST00000370918,ENST00000542638
ENSG00000012779	ENST00000374391,ENST00000542434
ENSG00000012817	ENST00000541639,ENST00000440077,ENST00000317961,ENST00000447300,ENST00000382806
ENSG00000012822	ENST00000547949,ENST00000549688,ENST00000551900,ENST00000552623,ENST00000549935,ENST00000549173,ENST00000548263,ENST00000546774,ENST00000553154,ENST00000430117,ENST00000547885,ENST00000546619,ENST00000549349,ENST00000547988,ENST00000548177,ENST00000550804,ENST00000549784,ENST00000262059,ENST00000548431
ENSG00000012963	ENST00000555329,ENST00000013070,ENST00000416753,ENST00000553674
ENSG00000012983	ENST00000013125,ENST00000554990
ENSG00000013016	ENST00000322054
ENSG00000013275	ENST00000157812,ENST00000601697,ENST00000593455,ENST00000596386,ENST00000455878
ENSG00000013288	ENST00000504248,ENST00000505907,ENST00000285599
ENSG00000013293	ENST00000231706
ENSG00000013297	ENST00000480067
ENSG00000013306	ENST00000590194,ENST00000592857,ENST00000225308,ENST00000585636,ENST00000585695,ENST00000537904,ENST00000591151,ENST00000377095,ENST00000586633,ENST00000588049,ENST00000588315,ENST00000585523
ENSG00000013364	ENST00000395353,ENST00000357402,ENST00000452209,ENST00000568068
ENSG00000013374	ENST00000413040,ENST00000355851,ENST00000480907,ENST00000470316,ENST00000568733,ENST00000566856,ENST00000477666,ENST00000493588,ENST00000468404
ENSG00000013375	ENST00000510258,ENST00000283977,ENST00000513973,ENST00000505470,ENST00000506587,ENST00000512866
ENSG00000013392	ENST00000369724
ENSG00000013441	ENST00000409403,ENST00000434813,ENST00000321356
ENSG00000013503	ENST00000549569,ENST00000228347,ENST00000539066
ENSG00000013523	ENST00000555079,ENST00000251089,ENST00000557179
ENSG00000013561	ENST00000540015,ENST00000513019,ENST00000506004,ENST00000515613,ENST00000394514,ENST00000394515,ENST00000394520,ENST00000507291,ENST00000506822,ENST00000507163,ENST00000512565,ENST00000394519,ENST00000514620
ENSG00000013563	ENST00000369807,ENST00000369809,ENST00000309585,ENST00000369808,ENST00000393638,ENST00000451865,ENST00000014935
ENSG00000013573	ENST00000542129,ENST00000415475,ENST00000407793,ENST00000539049,ENST00000535317,ENST00000435753,ENST00000535158,ENST00000228264,ENST00000545668,ENST00000542838,ENST00000251758,ENST00000536265,ENST00000544652,ENST00000540935,ENST00000542244,ENST00000438391,ENST00000350437
ENSG00000013583	ENST00000014930,ENST00000536942
ENSG00000013588	ENST00000537783,ENST00000534831,ENST00000014914
ENSG00000013619	ENST00000426613,ENST00000464149,ENST00000370401,ENST00000455522,ENST00000262858,ENST00000432680
ENSG00000013725	ENST00000344028,ENST00000452451,ENST00000313421,ENST00000346437,ENST00000352009,ENST00000344931
ENSG00000013810	ENST00000313288,ENST00000484264
ENSG00000014123	ENST00000369278
ENSG00000014138	ENST00000541089,ENST00000525924,ENST00000527850,ENST00000533192,ENST00000527618,ENST00000265465
ENSG00000014164	ENST00000262577
ENSG00000014216	ENST00000527887,ENST00000527323,ENST00000524773,ENST00000533820,ENST00000533079,ENST00000279247,ENST00000533129
ENSG00000014257	ENST00000475741,ENST00000351273,ENST00000336375
ENSG00000014641	ENST00000436321,ENST00000394423,ENST00000484538,ENST00000432309,ENST00000233114,ENST00000544381,ENST00000539945,ENST00000421012
ENSG00000014824	ENST00000264451,ENST00000513699,ENST00000509683
ENSG00000014914	ENST00000406732,ENST00000493562,ENST00000369140,ENST00000439741,ENST00000492824,ENST00000482025
ENSG00000014919	ENST00000016171,ENST00000370483
ENSG00000015133	ENST00000334448,ENST00000556726,ENST00000331194,ENST00000389857
ENSG00000015153	ENST00000380790,ENST00000442791,ENST00000327791,ENST00000550315,ENST00000534854,ENST00000380788,ENST00000552109
ENSG00000015171	ENST00000381584,ENST00000402736,ENST00000381602,ENST00000509513,ENST00000309776,ENST00000558098,ENST00000397955,ENST00000381591,ENST00000381604,ENST00000397962
ENSG00000015285	ENST00000376701,ENST00000474174
ENSG00000015413	ENST00000565249,ENST00000261615,ENST00000564281,ENST00000421184,ENST00000393092
ENSG00000015475	ENST00000342111,ENST00000399765,ENST00000317361,ENST00000399767,ENST00000494097,ENST00000399774
ENSG00000015479	ENST00000509918,ENST00000504203,ENST00000504045,ENST00000509990,ENST00000505625,ENST00000512876,ENST00000514528,ENST00000509644,ENST00000511978,ENST00000502929,ENST00000510056,ENST00000506147,ENST00000361059,ENST00000513678,ENST00000515833,ENST00000394805,ENST00000503811,ENST00000394800
ENSG00000015520	ENST00000289547,ENST00000546276,ENST00000381160,ENST00000423141
ENSG00000015532	ENST00000507602,ENST00000376550,ENST00000017003
ENSG00000015568	ENST00000393283
ENSG00000015592	ENST00000522908,ENST00000523048,ENST00000519997,ENST00000522750,ENST00000519614,ENST00000265770,ENST00000350889
ENSG00000015676	ENST00000493613,ENST00000475952,ENST00000355451,ENST00000472246,ENST00000338427,ENST00000460110
ENSG00000016082	ENST00000230658,ENST00000511384
ENSG00000016391	ENST00000467802,ENST00000315251,ENST00000481668
ENSG00000016402	ENST00000367748,ENST00000468393,ENST00000541547,ENST00000316649
ENSG00000016490	ENST00000394711,ENST00000234701
ENSG00000016602	ENST00000370563,ENST00000263723
ENSG00000016864	ENST00000407584,ENST00000491606,ENST00000487642,ENST00000478968,ENST00000497436,ENST00000479553,ENST00000266014,ENST00000484163,ENST00000464705,ENST00000394783,ENST00000497953,ENST00000489119,ENST00000485899
ENSG00000017260	ENST00000504381,ENST00000428331,ENST00000393221,ENST00000513801,ENST00000514654,ENST00000508532,ENST00000504612,ENST00000507488,ENST00000359644,ENST00000505330,ENST00000533801,ENST00000328560,ENST00000504571,ENST00000504948,ENST00000515854,ENST00000510168,ENST00000422190
ENSG00000017373	ENST00000398579,ENST00000542707,ENST00000264659,ENST00000578160,ENST00000577193,ENST00000578925
ENSG00000017427	ENST00000456098,ENST00000392905,ENST00000307046,ENST00000392904
ENSG00000017483	ENST00000376876,ENST00000416711,ENST00000441948,ENST00000376875,ENST00000317669,ENST00000413668,ENST00000440085
ENSG00000017621	ENST00000498742,ENST00000415364,ENST00000458388,ENST00000376339,ENST00000425285,ENST00000376338,ENST00000412696,ENST00000425661,ENST00000454342
ENSG00000017797	ENST00000019317,ENST00000383432
ENSG00000018189	ENST00000504805,ENST00000226328,ENST00000417478,ENST00000536664,ENST00000502653,ENST00000381006
ENSG00000018236	ENST00000547702,ENST00000360099,ENST00000348761,ENST00000551295,ENST00000347616,ENST00000547849
ENSG00000018280	ENST00000468221,ENST00000233202,ENST00000465984
ENSG00000018408	ENST00000471586,ENST00000360632,ENST00000494754,ENST00000467467,ENST00000465804,ENST00000472417
ENSG00000018510	ENST00000264167
ENSG00000018610	ENST00000371594,ENST00000536133,ENST00000320339
ENSG00000018625	ENST00000392233,ENST00000472488,ENST00000468587,ENST00000361216
ENSG00000018699	ENST00000317907,ENST00000433416,ENST00000428527
ENSG00000018869	ENST00000587778,ENST00000301310,ENST00000593145,ENST00000586929
ENSG00000019102	ENST00000403470,ENST00000326621
ENSG00000019144	ENST00000526537,ENST00000530994,ENST00000527898,ENST00000534140,ENST00000532517,ENST00000528823,ENST00000528594,ENST00000524713,ENST00000361417,ENST00000525698,ENST00000534672,ENST00000356063
ENSG00000019169	ENST00000412481,ENST00000541757,ENST00000327097
ENSG00000019186	ENST00000395954,ENST00000216862,ENST00000487593,ENST00000395955
ENSG00000019485	ENST00000530656,ENST00000263765,ENST00000424263,ENST00000528980
ENSG00000019505	ENST00000020926,ENST00000533332,ENST00000528101
ENSG00000019549	ENST00000020945,ENST00000396822
ENSG00000019582	ENST00000517752,ENST00000009530,ENST00000522153,ENST00000518797,ENST00000523836,ENST00000377795,ENST00000522246,ENST00000523208,ENST00000524315,ENST00000517791,ENST00000353334,ENST00000523813
ENSG00000019991	ENST00000457544,ENST00000421558,ENST00000453018,ENST00000423064,ENST00000444829,ENST00000354224,ENST00000222390,ENST00000412881,ENST00000465234,ENST00000453411
ENSG00000019995	ENST00000359653,ENST00000471421
ENSG00000020129	ENST00000373243,ENST00000373253,ENST00000459931,ENST00000356090,ENST00000437806
ENSG00000020181	ENST00000428068,ENST00000315215,ENST00000412232
ENSG00000020256	ENST00000371515,ENST00000477786,ENST00000371518,ENST00000216923,ENST00000346617,ENST00000361387,ENST00000461898
ENSG00000020426	ENST00000539616,ENST00000556525,ENST00000261245,ENST00000554002
ENSG00000020577	ENST00000554335,ENST00000357634,ENST00000555719,ENST00000556069,ENST00000251091,ENST00000392067,ENST00000553988,ENST00000555192
ENSG00000020633	ENST00000308873,ENST00000399916,ENST00000338888,ENST00000540420,ENST00000496967
ENSG00000020922	ENST00000323977,ENST00000323929,ENST00000536754,ENST00000393241,ENST00000407439,ENST00000540013
ENSG00000021300	ENST00000542389,ENST00000545798,ENST00000541597,ENST00000398494,ENST00000541760,ENST00000536527,ENST00000535582,ENST00000354190,ENST00000540431,ENST00000539157,ENST00000535129,ENST00000544532,ENST00000543524,ENST00000227214,ENST00000538227,ENST00000398492,ENST00000546251
ENSG00000021355	ENST00000380739
ENSG00000021488	ENST00000587772,ENST00000590341,ENST00000589659,ENST00000023064
ENSG00000021574	ENST00000315285,ENST00000345662
ENSG00000021645	ENST00000554719,ENST00000335750,ENST00000428277,ENST00000557594,ENST00000554738,ENST00000555387,ENST00000281127
ENSG00000021762	ENST00000348039,ENST00000389989,ENST00000534491,ENST00000525498,ENST00000263650
ENSG00000021776	ENST00000559767,ENST00000543879,ENST00000559090,ENST00000156471
ENSG00000021826	ENST00000417946,ENST00000430249,ENST00000518043,ENST00000233072,ENST00000523702
ENSG00000021852	ENST00000535057,ENST00000371237,ENST00000543257
ENSG00000022267	ENST00000370690,ENST00000370674,ENST00000345434,ENST00000394155,ENST00000434885,ENST00000543669,ENST00000420362,ENST00000539015,ENST00000370683,ENST00000456445,ENST00000394153,ENST00000452016,ENST00000535737
ENSG00000022277	ENST00000477573,ENST00000023939,ENST00000357348,ENST00000395881
ENSG00000022355	ENST00000437025,ENST00000428797,ENST00000444819,ENST00000519621,ENST00000521339,ENST00000393943,ENST00000023897,ENST00000420560,ENST00000522651
ENSG00000022556	ENST00000427260,ENST00000391721,ENST00000543010,ENST00000537859,ENST00000263437,ENST00000339757,ENST00000540597,ENST00000538819,ENST00000448584
ENSG00000022567	ENST00000024061,ENST00000519067,ENST00000433583,ENST00000517878
ENSG00000022840	ENST00000546262,ENST00000325954,ENST00000545419,ENST00000544124,ENST00000413266,ENST00000540046
ENSG00000022976	ENST00000559155,ENST00000561251,ENST00000442396,ENST00000558850,ENST00000558490,ENST00000560568,ENST00000559098,ENST00000559185,ENST00000262236
ENSG00000023041	ENST00000369405,ENST00000369404
ENSG00000023171	ENST00000456860,ENST00000322282,ENST00000529432,ENST00000529750,ENST00000534764,ENST00000532581
ENSG00000023191	ENST00000534797
ENSG00000023228	ENST00000423725,ENST00000455934,ENST00000449699,ENST00000457011,ENST00000233190,ENST00000432169,ENST00000440274
ENSG00000023287	ENST00000522957,ENST00000435644,ENST00000539297,ENST00000519912,ENST00000025008
ENSG00000023318	ENST00000262455
ENSG00000023445	ENST00000263464,ENST00000532808,ENST00000527309
ENSG00000023516	ENST00000025301
ENSG00000023572	ENST00000367440,ENST00000472197,ENST00000367439
ENSG00000023608	ENST00000216294
ENSG00000023697	ENST00000428559,ENST00000526530,ENST00000532964,ENST00000531803,ENST00000526521,ENST00000533447,ENST00000528821,ENST00000524480
ENSG00000023734	ENST00000541731,ENST00000538718,ENST00000025399,ENST00000538352,ENST00000419869
ENSG00000023839	ENST00000370449,ENST00000370434,ENST00000496621
ENSG00000023892	ENST00000316637,ENST00000444278
ENSG00000023902	ENST00000025469,ENST00000466659,ENST00000369124,ENST00000477309,ENST00000479194,ENST00000369126
ENSG00000023909	ENST00000370238,ENST00000467772
ENSG00000024048	ENST00000372883,ENST00000372899,ENST00000372901
ENSG00000024422	ENST00000596225,ENST00000263277,ENST00000540884,ENST00000538399
ENSG00000024526	ENST00000488146,ENST00000456315,ENST00000370966
ENSG00000024862	ENST00000332797
ENSG00000025039	ENST00000369415,ENST00000359203,ENST00000492783
ENSG00000025156	ENST00000368455,ENST00000452194
ENSG00000025293	ENST00000480940,ENST00000486408,ENST00000374000,ENST00000374012,ENST00000439301,ENST00000496305,ENST00000449988,ENST00000339089,ENST00000461122
ENSG00000025423	ENST00000322165,ENST00000554643,ENST00000555159,ENST00000554150,ENST00000555805
ENSG00000025434	ENST00000467728,ENST00000407404,ENST00000481889,ENST00000405576,ENST00000405853,ENST00000529540,ENST00000441012,ENST00000531660,ENST00000481020,ENST00000527949,ENST00000395397
ENSG00000025708	ENST00000487162
ENSG00000025770	ENST00000395698
ENSG00000025772	ENST00000372813
ENSG00000025796	ENST00000484803,ENST00000369002,ENST00000429168
ENSG00000025800	ENST00000373625,ENST00000537234,ENST00000446515,ENST00000471599,ENST00000545542,ENST00000469790
ENSG00000026025	ENST00000487938,ENST00000544301,ENST00000469543,ENST00000224237,ENST00000421459
ENSG00000026103	ENST00000477270,ENST00000357339,ENST00000355740,ENST00000487314,ENST00000313771,ENST00000355279,ENST00000352159,ENST00000371857
ENSG00000026297	ENST00000510083,ENST00000508775,ENST00000478180,ENST00000476238,ENST00000421787,ENST00000366855,ENST00000467705,ENST00000028008
ENSG00000026508	ENST00000433892,ENST00000527889,ENST00000415148,ENST00000360158,ENST00000526000,ENST00000449691,ENST00000442151,ENST00000531873,ENST00000434472,ENST00000531118,ENST00000428726,ENST00000279452,ENST00000263398,ENST00000437706,ENST00000525211,ENST00000433354,ENST00000352818,ENST00000528455
ENSG00000026559	ENST00000424171,ENST00000396017,ENST00000433903,ENST00000439216,ENST00000447736
ENSG00000026652	ENST00000457520,ENST00000436279,ENST00000366911,ENST00000366905,ENST00000320285,ENST00000366908
ENSG00000026751	ENST00000495334,ENST00000368043,ENST00000359331
ENSG00000026950	ENST00000289361,ENST00000414912,ENST00000427334,ENST00000450085,ENST00000476549,ENST00000082468,ENST00000506698,ENST00000425234
ENSG00000027001	ENST00000382172
ENSG00000027075	ENST00000555082,ENST00000536400,ENST00000332981,ENST00000556245
ENSG00000027644	ENST00000368195
ENSG00000027697	ENST00000458076,ENST00000543628,ENST00000367739,ENST00000367735
ENSG00000027847	ENST00000505433,ENST00000505145,ENST00000029410
ENSG00000027869	ENST00000486350,ENST00000368198,ENST00000392306,ENST00000368199
ENSG00000028116	ENST00000440705,ENST00000340157,ENST00000435505,ENST00000412104,ENST00000432057,ENST00000417641
ENSG00000028137	ENST00000376259,ENST00000536782
ENSG00000028203	ENST00000436874
ENSG00000028277	ENST00000560398,ENST00000533548,ENST00000529067,ENST00000560804,ENST00000342301,ENST00000389341,ENST00000560558,ENST00000534559,ENST00000526816,ENST00000533720
ENSG00000028310	ENST00000495265,ENST00000388890,ENST00000495794,ENST00000489093,ENST00000467963,ENST00000489816,ENST00000435709,ENST00000490814,ENST00000323510,ENST00000466684,ENST00000483173
ENSG00000028528	ENST00000559844,ENST00000380285,ENST00000353874,ENST00000560260,ENST00000261889,ENST00000560829,ENST00000561026
ENSG00000028839	ENST00000457715,ENST00000416965
ENSG00000029153	ENST00000457040,ENST00000261178,ENST00000546179,ENST00000544915,ENST00000542388,ENST00000266503,ENST00000311001,ENST00000395901
ENSG00000029363	ENST00000534269,ENST00000530767,ENST00000527536,ENST00000353331,ENST00000527759,ENST00000527613,ENST00000531224
ENSG00000029364	ENST00000336643,ENST00000555840,ENST00000031146,ENST00000556605,ENST00000557046,ENST00000554059
ENSG00000029534	ENST00000522543,ENST00000289734,ENST00000518715,ENST00000265709,ENST00000314214,ENST00000522231,ENST00000396942,ENST00000347528,ENST00000524227,ENST00000520299
ENSG00000029559	ENST00000226284
ENSG00000029639	ENST00000475849,ENST00000367166
ENSG00000029725	ENST00000537505,ENST00000262477,ENST00000341923,ENST00000546142,ENST00000408982,ENST00000574568,ENST00000575475
ENSG00000030066	ENST00000532747,ENST00000530326,ENST00000528071,ENST00000378460
ENSG00000030304	ENST00000374440,ENST00000416899,ENST00000374448,ENST00000189978
ENSG00000030419	ENST00000434687,ENST00000431520,ENST00000439848,ENST00000413091,ENST00000453575,ENST00000421754,ENST00000484040,ENST00000457361,ENST00000342002,ENST00000374326,ENST00000412444,ENST00000374327,ENST00000374319,ENST00000451136
ENSG00000030582	ENST00000589923,ENST00000589265,ENST00000586443,ENST00000053867
ENSG00000031003	ENST00000420893,ENST00000033079,ENST00000514310,ENST00000425075
ENSG00000031081	ENST00000482743,ENST00000264245
ENSG00000031544	ENST00000326995,ENST00000562925,ENST00000567496,ENST00000398840,ENST00000562839,ENST00000561604
ENSG00000031691	ENST00000335783
ENSG00000031698	ENST00000234677,ENST00000369923,ENST00000471705
ENSG00000031823	ENST00000592771,ENST00000591736,ENST00000439268,ENST00000592621,ENST00000034275,ENST00000586344,ENST00000593025,ENST00000340578,ENST00000590623,ENST00000587411,ENST00000591092,ENST00000541471
ENSG00000032219	ENST00000395168,ENST00000348476,ENST00000431317,ENST00000355431,ENST00000417477
ENSG00000032389	ENST00000441271,ENST00000496433,ENST00000398659,ENST00000455162,ENST00000382125,ENST00000478754
ENSG00000032444	ENST00000600737,ENST00000414982,ENST00000221249,ENST00000599951,ENST00000450331,ENST00000545201
ENSG00000032742	ENST00000382778,ENST00000461115,ENST00000351808,ENST00000537103,ENST00000482172,ENST00000319980
ENSG00000033011	ENST00000544428,ENST00000591822,ENST00000262374,ENST00000591783,ENST00000586840,ENST00000588623
ENSG00000033030	ENST00000538116,ENST00000536306,ENST00000542892,ENST00000543897,ENST00000336229
ENSG00000033050	ENST00000441774,ENST00000287844,ENST00000468073,ENST00000222388
ENSG00000033100	ENST00000035307,ENST00000465601,ENST00000495645
ENSG00000033122	ENST00000310961,ENST00000415775,ENST00000370958,ENST00000035383
ENSG00000033170	ENST00000417683,ENST00000358307,ENST00000342677,ENST00000360689,ENST00000394585,ENST00000557164,ENST00000394586
ENSG00000033178	ENST00000505673,ENST00000322244
ENSG00000033327	ENST00000361507,ENST00000340149
ENSG00000033627	ENST00000537728,ENST00000544137,ENST00000588806,ENST00000343619,ENST00000264649,ENST00000393829,ENST00000546249,ENST00000585828,ENST00000585525
ENSG00000033800	ENST00000545237,ENST00000249636
ENSG00000033867	ENST00000438530,ENST00000428179,ENST00000440156,ENST00000465487,ENST00000428386,ENST00000455077,ENST00000419036,ENST00000425128,ENST00000437179,ENST00000435667,ENST00000457377,ENST00000437266,ENST00000454389,ENST00000445684,ENST00000295736,ENST00000446700,ENST00000388777
ENSG00000034053	ENST00000558259,ENST00000559814,ENST00000558402,ENST00000411764,ENST00000382938,ENST00000558330,ENST00000561069
ENSG00000034063	ENST00000398240,ENST00000591699,ENST00000591733,ENST00000262952,ENST00000592200,ENST00000587187,ENST00000592666,ENST00000543616
ENSG00000034152	ENST00000477540,ENST00000342679,ENST00000361818,ENST00000496046,ENST00000395491
ENSG00000034239	ENST00000262103,ENST00000522254
ENSG00000034510	ENST00000233143
ENSG00000034533	ENST00000264992,ENST00000507978,ENST00000514044,ENST00000505290
ENSG00000034677	ENST00000519449,ENST00000341084
ENSG00000034693	ENST00000367591,ENST00000367592
ENSG00000034713	ENST00000565985,ENST00000563744,ENST00000568455,ENST00000037243
ENSG00000034971	ENST00000037502
ENSG00000035115	ENST00000402632
ENSG00000035141	ENST00000037869,ENST00000460307
ENSG00000035403	ENST00000436396,ENST00000372755,ENST00000211998,ENST00000478896
ENSG00000035499	ENST00000545085,ENST00000453022,ENST00000512078,ENST00000265036
ENSG00000035664	ENST00000561162,ENST00000558069,ENST00000559007,ENST00000559306,ENST00000558482,ENST00000457488,ENST00000261891
ENSG00000035681	ENST00000521972,ENST00000038176,ENST00000427130
ENSG00000035720	ENST00000396225,ENST00000265404
ENSG00000035862	ENST00000536189,ENST00000592761,ENST00000262768,ENST00000585421,ENST00000586057
ENSG00000035928	ENST00000349703,ENST00000503784,ENST00000504849,ENST00000381897,ENST00000512275,ENST00000418436
ENSG00000036054	ENST00000471273,ENST00000486274,ENST00000344949,ENST00000475134,ENST00000394144
ENSG00000036448	ENST00000523443,ENST00000262113,ENST00000523438
ENSG00000036473	ENST00000488812,ENST00000039007
ENSG00000036530	ENST00000423126,ENST00000554917,ENST00000380228,ENST00000556313,ENST00000554176,ENST00000261835
ENSG00000036549	ENST00000370801,ENST00000476195,ENST00000476275,ENST00000481346,ENST00000474746,ENST00000370798
ENSG00000036565	ENST00000517776,ENST00000265808,ENST00000437980,ENST00000519026,ENST00000276373,ENST00000440926
ENSG00000036672	ENST00000525189,ENST00000260187,ENST00000525735,ENST00000455332
ENSG00000036828	ENST00000296154,ENST00000498619,ENST00000490186,ENST00000490131
ENSG00000037241	ENST00000519974,ENST00000519239,ENST00000521476,ENST00000519156,ENST00000265100
ENSG00000037280	ENST00000507059,ENST00000424276,ENST00000393347,ENST00000261937,ENST00000502649
ENSG00000037474	ENST00000539938,ENST00000505892,ENST00000264670,ENST00000506139,ENST00000504374
ENSG00000037637	ENST00000444116,ENST00000375592,ENST00000456164
ENSG00000037749	ENST00000439768,ENST00000322602,ENST00000436816
ENSG00000037757	ENST00000040663,ENST00000319545
ENSG00000037897	ENST00000547653,ENST00000324871,ENST00000257848
ENSG00000037965	ENST00000040584
ENSG00000038002	ENST00000264595
ENSG00000038210	ENST00000512921,ENST00000264864
ENSG00000038219	ENST00000040738
ENSG00000038274	ENST00000523606,ENST00000421814,ENST00000280969,ENST00000518095,ENST00000321757
ENSG00000038295	ENST00000513213,ENST00000507499,ENST00000061240,ENST00000506144,ENST00000504560,ENST00000509505
ENSG00000038358	ENST00000572221,ENST00000573992,ENST00000536072,ENST00000358933,ENST00000574770
ENSG00000038382	ENST00000513206,ENST00000512070,ENST00000515144,ENST00000509967,ENST00000344204,ENST00000537187
ENSG00000038427	ENST00000342785,ENST00000502527,ENST00000513960,ENST00000265077,ENST00000343200,ENST00000513984,ENST00000512590
ENSG00000038532	ENST00000409552,ENST00000463459,ENST00000465491,ENST00000463896,ENST00000409790,ENST00000487189,ENST00000476025
ENSG00000038945	ENST00000381998,ENST00000445506,ENST00000350896,ENST00000355282,ENST00000262101
ENSG00000039068	ENST00000562836,ENST00000422392,ENST00000566510,ENST00000261769
ENSG00000039123	ENST00000545714,ENST00000505565,ENST00000230640,ENST00000502953,ENST00000506750
ENSG00000039139	ENST00000265104,ENST00000504001
ENSG00000039319	ENST00000505560,ENST00000338008,ENST00000511829,ENST00000512558,ENST00000510158,ENST00000509558,ENST00000511050
ENSG00000039523	ENST00000422602,ENST00000428437,ENST00000042381,ENST00000569733,ENST00000540839,ENST00000379312
ENSG00000039537	ENST00000475349,ENST00000337836,ENST00000473450,ENST00000263413
ENSG00000039560	ENST00000503673,ENST00000512625,ENST00000514873,ENST00000508315,ENST00000512629,ENST00000397449,ENST00000514036,ENST00000510319,ENST00000507276,ENST00000504052,ENST00000265109,ENST00000506376,ENST00000508777,ENST00000503222,ENST00000428746,ENST00000515799,ENST00000513974,ENST00000509247,ENST00000512305,ENST00000514527,ENST00000502736
ENSG00000039600	ENST00000265007,ENST00000519442,ENST00000311371
ENSG00000039650	ENST00000600910,ENST00000596014,ENST00000594661,ENST00000600573,ENST00000593946,ENST00000322344
ENSG00000039987	ENST00000553030,ENST00000042931,ENST00000549706
ENSG00000040199	ENST00000567016,ENST00000568954,ENST00000356272,ENST00000538126,ENST00000393524,ENST00000360429
ENSG00000040275	ENST00000512028,ENST00000508247,ENST00000507232,ENST00000505977,ENST00000513795,ENST00000513941,ENST00000510751,ENST00000265295,ENST00000503871
ENSG00000040341	ENST00000355780,ENST00000518767,ENST00000523558,ENST00000517542,ENST00000522695,ENST00000521451,ENST00000519961,ENST00000521293,ENST00000521210,ENST00000518981,ENST00000524300,ENST00000522509,ENST00000521727,ENST00000521447
ENSG00000040487	ENST00000497827,ENST00000469076,ENST00000375155,ENST00000432465,ENST00000400548,ENST00000375153
ENSG00000040531	ENST00000467663,ENST00000574776,ENST00000381870,ENST00000399306,ENST00000495445,ENST00000452111,ENST00000046640,ENST00000441220
ENSG00000040608	ENST00000425986,ENST00000416372,ENST00000043402
ENSG00000040633	ENST00000572789,ENST00000574899,ENST00000576955,ENST00000574407,ENST00000570899,ENST00000573826,ENST00000454255,ENST00000570753,ENST00000320316,ENST00000574236,ENST00000574323
ENSG00000040731	ENST00000502921,ENST00000510477,ENST00000264463,ENST00000503958
ENSG00000040933	ENST00000523221,ENST00000409463,ENST00000409016,ENST00000545415,ENST00000467042,ENST00000409540,ENST00000409851,ENST00000074304
ENSG00000041353	ENST00000262094
ENSG00000041357	ENST00000558639,ENST00000560737,ENST00000559082,ENST00000558341,ENST00000560217,ENST00000558281,ENST00000559934,ENST00000559948,ENST00000559437,ENST00000044462,ENST00000559365,ENST00000557929
ENSG00000041802	ENST00000265245,ENST00000437613
ENSG00000041880	ENST00000417220,ENST00000498510,ENST00000470601,ENST00000398755,ENST00000431474,ENST00000470749,ENST00000471971
ENSG00000041982	ENST00000535648,ENST00000350763,ENST00000476680,ENST00000544972,ENST00000537320,ENST00000346706,ENST00000341037,ENST00000340094,ENST00000498724,ENST00000542877,ENST00000345230,ENST00000423613
ENSG00000042062	ENST00000482129,ENST00000327979,ENST00000535356,ENST00000488529,ENST00000045083
ENSG00000042088	ENST00000553617,ENST00000554180,ENST00000555880,ENST00000554976,ENST00000545686,ENST00000335725,ENST00000393454,ENST00000357382,ENST00000393452,ENST00000555178,ENST00000555565
ENSG00000042286	ENST00000373248,ENST00000307864
ENSG00000042304	ENST00000409066
ENSG00000042317	ENST00000045347,ENST00000393545,ENST00000557248,ENST00000553626,ENST00000555515,ENST00000556666,ENST00000556870,ENST00000553908,ENST00000556553,ENST00000553885,ENST00000555401,ENST00000356583,ENST00000555534
ENSG00000042429	ENST00000251871,ENST00000533133,ENST00000530819,ENST00000528786,ENST00000533359
ENSG00000042445	ENST00000457495,ENST00000409984,ENST00000429806,ENST00000263854,ENST00000482694,ENST00000295802
ENSG00000042493	ENST00000439385
ENSG00000042753	ENST00000599990,ENST00000352203,ENST00000263270,ENST00000601498,ENST00000597020
ENSG00000042781	ENST00000463147,ENST00000307340,ENST00000366943,ENST00000481786
ENSG00000042813	ENST00000419417,ENST00000491129,ENST00000046087
ENSG00000042832	ENST00000519543,ENST00000523756,ENST00000542445,ENST00000521107,ENST00000519178,ENST00000220616,ENST00000377869
ENSG00000042980	ENST00000521110,ENST00000437154,ENST00000265769,ENST00000540823,ENST00000518516,ENST00000520448,ENST00000397649
ENSG00000043039	ENST00000526127,ENST00000531946,ENST00000281437
ENSG00000043093	ENST00000487822,ENST00000469954,ENST00000466812,ENST00000460412
ENSG00000043143	ENST00000470876,ENST00000402835,ENST00000282605,ENST00000395003,ENST00000361895
ENSG00000043355	ENST00000376335
ENSG00000043462	ENST00000523369,ENST00000046794,ENST00000520344,ENST00000521416
ENSG00000043591	ENST00000369295
ENSG00000044012	ENST00000372581
ENSG00000044090	ENST00000265348,ENST00000535468
ENSG00000044115	ENST00000540387,ENST00000518825,ENST00000522792,ENST00000302763
ENSG00000044446	ENST00000379942
ENSG00000044459	ENST00000380647,ENST00000425824,ENST00000262360
ENSG00000044524	ENST00000494014,ENST00000336596,ENST00000452448
ENSG00000046604	ENST00000261590
ENSG00000046647	ENST00000460203,ENST00000398355,ENST00000477386,ENST00000332885,ENST00000380523
ENSG00000046651	ENST00000490265,ENST00000340096,ENST00000380550,ENST00000380567,ENST00000398395
ENSG00000046653	ENST00000493085,ENST00000398361,ENST00000355135,ENST00000454189,ENST00000468080,ENST00000495211,ENST00000356942,ENST00000493677,ENST00000316715
ENSG00000046774	ENST00000247452
ENSG00000046889	ENST00000529398,ENST00000517617,ENST00000288368
ENSG00000047056	ENST00000263150,ENST00000358220,ENST00000381329
ENSG00000047188	ENST00000514720,ENST00000161863,ENST00000515883
ENSG00000047230	ENST00000380241,ENST00000443824,ENST00000359276
ENSG00000047249	ENST00000355221,ENST00000521377,ENST00000521900,ENST00000396774,ENST00000520188,ENST00000519588,ENST00000522849,ENST00000524164,ENST00000359530
ENSG00000047315	ENST00000381227,ENST00000314595,ENST00000478188,ENST00000431623,ENST00000510355,ENST00000441246
ENSG00000047346	ENST00000568637,ENST00000534964,ENST00000568871,ENST00000546305,ENST00000261844
ENSG00000047365	ENST00000508066,ENST00000303965
ENSG00000047410	ENST00000474852,ENST00000367478
ENSG00000047457	ENST00000264613,ENST00000494544,ENST00000481169,ENST00000490639
ENSG00000047578	ENST00000573850,ENST00000261588,ENST00000567894
ENSG00000047579	ENST00000513680,ENST00000510395,ENST00000511762,ENST00000338950,ENST00000515875,ENST00000344537,ENST00000355917,ENST00000506844
ENSG00000047597	ENST00000378616
ENSG00000047617	ENST00000546188,ENST00000356134,ENST00000327087
ENSG00000047621	ENST00000541014,ENST00000261250,ENST00000542080,ENST00000545746
ENSG00000047634	ENST00000419185,ENST00000380043,ENST00000380045,ENST00000487842,ENST00000427362,ENST00000380041,ENST00000398080
ENSG00000047644	ENST00000454666,ENST00000380861
ENSG00000047648	ENST00000380717,ENST00000495242,ENST00000303025,ENST00000380732,ENST00000380718,ENST00000489330,ENST00000337414,ENST00000413512,ENST00000380736,ENST00000534860
ENSG00000047662	ENST00000265018
ENSG00000047849	ENST00000264724,ENST00000335271,ENST00000360240,ENST00000395734,ENST00000441748,ENST00000420772,ENST00000426837
ENSG00000047932	ENST00000052569,ENST00000467125,ENST00000535237,ENST00000368498
ENSG00000047936	ENST00000403284,ENST00000368508,ENST00000368507
ENSG00000048028	ENST00000545608,ENST00000538475,ENST00000545540,ENST00000260188,ENST00000003302,ENST00000535607,ENST00000537706,ENST00000540438,ENST00000544967,ENST00000537490
ENSG00000048052	ENST00000446646,ENST00000413509,ENST00000524023,ENST00000428307,ENST00000441986,ENST00000405010,ENST00000432645,ENST00000430454,ENST00000401921,ENST00000461159,ENST00000406072,ENST00000417496,ENST00000456174,ENST00000406451,ENST00000441542,ENST00000476135,ENST00000523867,ENST00000413380
ENSG00000048140	ENST00000405525,ENST00000515708,ENST00000504168,ENST00000310032,ENST00000507471,ENST00000503045,ENST00000508164
ENSG00000048162	ENST00000510608
ENSG00000048342	ENST00000512702,ENST00000424120,ENST00000389652,ENST00000513811,ENST00000413206,ENST00000510220,ENST00000503292
ENSG00000048392	ENST00000523957,ENST00000522368,ENST00000395912,ENST00000251810
ENSG00000048405	ENST00000265827,ENST00000436992,ENST00000393312,ENST00000393313,ENST00000439506,ENST00000434602
ENSG00000048462	ENST00000562385,ENST00000053243,ENST00000396495
ENSG00000048471	ENST00000306030,ENST00000566228,ENST00000323433,ENST00000564791
ENSG00000048540	ENST00000536172,ENST00000538020,ENST00000540848,ENST00000538051,ENST00000540445,ENST00000544276,ENST00000396205,ENST00000539232,ENST00000534946,ENST00000537568,ENST00000447609,ENST00000546281,ENST00000354662,ENST00000537304,ENST00000540590,ENST00000544754,ENST00000541295,ENST00000541589,ENST00000536509,ENST00000541846,ENST00000439600,ENST00000453727,ENST00000546279,ENST00000424192,ENST00000543721…
ENSG00000048544	ENST00000053468
ENSG00000048545	ENST00000418175,ENST00000372958,ENST00000053469,ENST00000541991,ENST00000394237
ENSG00000048649	ENST00000531768,ENST00000531026,ENST00000308488,ENST00000360355,ENST00000526324,ENST00000480887
ENSG00000048707	ENST00000358136,ENST00000543766,ENST00000496628,ENST00000356315,ENST00000543710,ENST00000471923,ENST00000011700
ENSG00000048740	ENST00000427450,ENST00000608830,ENST00000399850,ENST00000354440,ENST00000450189,ENST00000379261,ENST00000537122,ENST00000609870,ENST00000417956,ENST00000315874,ENST00000542579,ENST00000416382,ENST00000354897
ENSG00000048828	ENST00000277165,ENST00000333936,ENST00000375389,ENST00000340893,ENST00000446420
ENSG00000048991	ENST00000410054,ENST00000409478,ENST00000445855,ENST00000409606,ENST00000264160,ENST00000329971,ENST00000429703
ENSG00000049089	ENST00000482722,ENST00000372748
ENSG00000049130	ENST00000347404,ENST00000378535,ENST00000357116,ENST00000228280
ENSG00000049167	ENST00000265038,ENST00000543101,ENST00000484330,ENST00000462279,ENST00000381118,ENST00000426742,ENST00000495985
ENSG00000049192	ENST00000381052,ENST00000502886,ENST00000470597,ENST00000381055,ENST00000536360,ENST00000464680
ENSG00000049239	ENST00000377403,ENST00000602477
ENSG00000049245	ENST00000054666,ENST00000470357
ENSG00000049246	ENST00000473653,ENST00000377532,ENST00000361923,ENST00000377541
ENSG00000049247	ENST00000361696,ENST00000054668,ENST00000377516
ENSG00000049249	ENST00000474475,ENST00000492571,ENST00000377507
ENSG00000049283	ENST00000268933
ENSG00000049323	ENST00000407925,ENST00000402934,ENST00000418533,ENST00000354476,ENST00000404525,ENST00000404816,ENST00000272273,ENST00000390003
ENSG00000049449	ENST00000533898,ENST00000532942,ENST00000531345,ENST00000532474,ENST00000054950,ENST00000528630,ENST00000527337
ENSG00000049540	ENST00000458204,ENST00000494160,ENST00000442310,ENST00000380575,ENST00000320492,ENST00000429192,ENST00000380562,ENST00000320399,ENST00000252034,ENST00000479432,ENST00000438880,ENST00000473323,ENST00000357036,ENST00000492003,ENST00000380553,ENST00000380584,ENST00000438906,ENST00000416107,ENST00000480728,ENST00000358929,ENST00000431562,ENST00000417091,ENST00000414324,ENST00000428787,ENST00000445912…
ENSG00000049541	ENST00000055077,ENST00000480432,ENST00000470266,ENST00000485545,ENST00000352131,ENST00000494019,ENST00000497430
ENSG00000049618	ENST00000346085,ENST00000367148,ENST00000319584,ENST00000350026,ENST00000275248,ENST00000452544
ENSG00000049656	ENST00000506641,ENST00000503042,ENST00000320927,ENST00000320895,ENST00000508765,ENST00000507195,ENST00000503534,ENST00000507807,ENST00000513250,ENST00000503151
ENSG00000049759	ENST00000586263,ENST00000435432,ENST00000456986,ENST00000382850,ENST00000587881,ENST00000356462,ENST00000456173,ENST00000357895,ENST00000256830,ENST00000256832,ENST00000400345,ENST00000431212
ENSG00000049768	ENST00000518685,ENST00000376207,ENST00000455775,ENST00000376197,ENST00000557224,ENST00000376199
ENSG00000049769	ENST00000376188,ENST00000055335,ENST00000438316,ENST00000495799,ENST00000466508
ENSG00000049860	ENST00000511181,ENST00000505859,ENST00000513539,ENST00000513336,ENST00000261416,ENST00000509579,ENST00000503312,ENST00000504459
ENSG00000049883	ENST00000503868,ENST00000486995,ENST00000536805,ENST00000503315,ENST00000308077,ENST00000380639,ENST00000460837
ENSG00000050030	ENST00000424929,ENST00000055682
ENSG00000050130	ENST00000553941,ENST00000425728,ENST00000553647,ENST00000602482,ENST00000554271,ENST00000261247,ENST00000356057,ENST00000554721
ENSG00000050165	ENST00000531309,ENST00000533813,ENST00000525493,ENST00000396505,ENST00000526218,ENST00000532873,ENST00000326932
ENSG00000050327	ENST00000471847,ENST00000056217,ENST00000474817
ENSG00000050344	ENST00000606261
ENSG00000050393	ENST00000488770,ENST00000359495
ENSG00000050405	ENST00000552338,ENST00000552491,ENST00000552720,ENST00000552783,ENST00000394943,ENST00000547825,ENST00000549064,ENST00000552909,ENST00000341247,ENST00000552823
ENSG00000050426	ENST00000547008,ENST00000547318,ENST00000551931,ENST00000549686,ENST00000552645,ENST00000547660,ENST00000552739,ENST00000547029,ENST00000550100,ENST00000550929,ENST00000380123,ENST00000418425,ENST00000551477,ENST00000546814,ENST00000547555,ENST00000548516,ENST00000550814,ENST00000380135,ENST00000262055
ENSG00000050438	ENST00000535225,ENST00000358657,ENST00000514353,ENST00000453097,ENST00000604314,ENST00000394856,ENST00000551071,ENST00000319957,ENST00000547697
ENSG00000050555	ENST00000361069,ENST00000480883
ENSG00000050628	ENST00000361210,ENST00000351052,ENST00000497146,ENST00000370932,ENST00000306666,ENST00000460330,ENST00000414819,ENST00000479353,ENST00000354608,ENST00000370931,ENST00000370924,ENST00000356595
ENSG00000050730	ENST00000057513,ENST00000506753,ENST00000507879,ENST00000454328,ENST00000509841
ENSG00000050748	ENST00000452135,ENST00000520212,ENST00000343111,ENST00000393360,ENST00000397072,ENST00000347470,ENST00000455781
ENSG00000050767	ENST00000390654
ENSG00000050820	ENST00000538440,ENST00000393422,ENST00000546196,ENST00000563038,ENST00000420641,ENST00000162330,ENST00000418647,ENST00000535626,ENST00000566982,ENST00000393420,ENST00000562556,ENST00000542031
ENSG00000051009	ENST00000524416,ENST00000449352,ENST00000265978
ENSG00000051108	ENST00000344114,ENST00000569569,ENST00000563343,ENST00000379792,ENST00000300302,ENST00000565966,ENST00000439977,ENST00000569429,ENST00000570273
ENSG00000051128	ENST00000600077,ENST00000542541,ENST00000539827,ENST00000433218,ENST00000596482,ENST00000392351,ENST00000221222,ENST00000355887
ENSG00000051180	ENST00000267868,ENST00000527860,ENST00000526763,ENST00000382643,ENST00000557850,ENST00000423169,ENST00000531277,ENST00000525066,ENST00000532743
ENSG00000051341	ENST00000474243,ENST00000264233
ENSG00000051382	ENST00000469284,ENST00000289153,ENST00000493568,ENST00000462898,ENST00000477593,ENST00000544716,ENST00000473435,ENST00000481749
ENSG00000051523	ENST00000566534,ENST00000568278,ENST00000569359,ENST00000566229,ENST00000261623,ENST00000562209,ENST00000563526,ENST00000567174
ENSG00000051620	ENST00000367697,ENST00000448741,ENST00000453452,ENST00000607197
ENSG00000052126	ENST00000424268,ENST00000299275,ENST00000359180,ENST00000317589,ENST00000538305,ENST00000543806,ENST00000538714,ENST00000309364,ENST00000429027,ENST00000355397,ENST00000536974,ENST00000539256,ENST00000538034
ENSG00000052344	ENST00000564025,ENST00000567531,ENST00000317508,ENST00000567797,ENST00000568261
ENSG00000052723	ENST00000060969,ENST00000369528
ENSG00000052749	ENST00000315563,ENST00000536831,ENST00000490815,ENST00000370992,ENST00000414986
ENSG00000052795	ENST00000379346,ENST00000512986,ENST00000264433,ENST00000504715,ENST00000504704
ENSG00000052802	ENST00000393766,ENST00000261507,ENST00000504317,ENST00000507013
ENSG00000052841	ENST00000529140,ENST00000525543,ENST00000533072,ENST00000418561,ENST00000039989
ENSG00000052850	ENST00000329255
ENSG00000053108	ENST00000509525,ENST00000507112,ENST00000265342
ENSG00000053254	ENST00000261302,ENST00000345097,ENST00000557258
ENSG00000053328	ENST00000338882
ENSG00000053372	ENST00000493700
ENSG00000053438	ENST00000346199,ENST00000062104
ENSG00000053501	ENST00000445667,ENST00000594724,ENST00000595101,ENST00000263897,ENST00000379776,ENST00000593597,ENST00000596136,ENST00000600970
ENSG00000053524	ENST00000459750,ENST00000447025,ENST00000473233,ENST00000482017,ENST00000414362,ENST00000488149,ENST00000328913,ENST00000461074
ENSG00000053702	ENST00000542990,ENST00000542386,ENST00000337508
ENSG00000053747	ENST00000269217,ENST00000313654,ENST00000588770,ENST00000587184,ENST00000399516,ENST00000586751
ENSG00000053770	ENST00000431972,ENST00000554931,ENST00000556995,ENST00000261558
ENSG00000053900	ENST00000505842,ENST00000510092,ENST00000503805,ENST00000315368
ENSG00000053918	ENST00000526095,ENST00000155840,ENST00000335475
ENSG00000054116	ENST00000373163,ENST00000373166,ENST00000373162,ENST00000462715
ENSG00000054118	ENST00000354618,ENST00000469141,ENST00000478853
ENSG00000054148	ENST00000545326,ENST00000497413,ENST00000247665,ENST00000371661,ENST00000463215,ENST00000462205,ENST00000492540
ENSG00000054179	ENST00000469106,ENST00000355097,ENST00000312665
ENSG00000054219	ENST00000263636
ENSG00000054356	ENST00000451506,ENST00000440552,ENST00000412847,ENST00000462351,ENST00000606213,ENST00000409251,ENST00000442029,ENST00000446182,ENST00000423636,ENST00000295718
ENSG00000054392	ENST00000541565,ENST00000545154,ENST00000367010,ENST00000308852,ENST00000537898,ENST00000413764,ENST00000367009,ENST00000545781,ENST00000261458,ENST00000391905
ENSG00000054523	ENST00000377093,ENST00000377083,ENST00000263934,ENST00000377081,ENST00000377086
ENSG00000054598	ENST00000380874
ENSG00000054611	ENST00000355704,ENST00000337137,ENST00000380995,ENST00000441162,ENST00000407381,ENST00000406733
ENSG00000054654	ENST00000553289,ENST00000357395,ENST00000394768,ENST00000554928,ENST00000554584,ENST00000458046,ENST00000555022,ENST00000555612,ENST00000358025,ENST00000555002,ENST00000441438,ENST00000344113,ENST00000554805
ENSG00000054690	ENST00000557971,ENST00000329153,ENST00000559981,ENST00000561370,ENST00000558386,ENST00000417684,ENST00000558366
ENSG00000054796	ENST00000371260,ENST00000371263,ENST00000345868
ENSG00000054938	ENST00000534276,ENST00000376332,ENST00000376324,ENST00000528471,ENST00000534159,ENST00000263671,ENST00000525413,ENST00000528789
ENSG00000054965	ENST00000064778,ENST00000356467
ENSG00000054967	ENST00000545886,ENST00000064780,ENST00000539134,ENST00000393580
ENSG00000054983	ENST00000557520,ENST00000393568,ENST00000544807,ENST00000555000,ENST00000474294,ENST00000557316,ENST00000393569,ENST00000261304
ENSG00000055044	ENST00000478941,ENST00000467734,ENST00000488403,ENST00000492688,ENST00000472050,ENST00000264279
ENSG00000055070	ENST00000401088,ENST00000492354,ENST00000475554,ENST00000486763,ENST00000471507,ENST00000375590,ENST00000472351,ENST00000476423,ENST00000401089
ENSG00000055118	ENST00000262186,ENST00000392968,ENST00000330883
ENSG00000055130	ENST00000325222,ENST00000409469,ENST00000602748
ENSG00000055147	ENST00000522858,ENST00000351797
ENSG00000055163	ENST00000541131,ENST00000519252,ENST00000347377,ENST00000521420,ENST00000518511,ENST00000520759,ENST00000517850,ENST00000442283,ENST00000522423,ENST00000377576,ENST00000519002,ENST00000318218,ENST00000522637,ENST00000517753,ENST00000523969,ENST00000519153
ENSG00000055208	ENST00000286332,ENST00000470466,ENST00000392282,ENST00000538427,ENST00000367456
ENSG00000055211	ENST00000367419,ENST00000433539
ENSG00000055332	ENST00000395127,ENST00000411537,ENST00000405334,ENST00000390013,ENST00000496059,ENST00000233057
ENSG00000055483	ENST00000586066,ENST00000588086,ENST00000589225,ENST00000449938,ENST00000590312,ENST00000588467,ENST00000542802,ENST00000312010
ENSG00000055609	ENST00000424877,ENST00000558084,ENST00000418061,ENST00000473186,ENST00000262189,ENST00000360104,ENST00000355193,ENST00000485241
ENSG00000055732	ENST00000475312,ENST00000370587,ENST00000370589,ENST00000490600,ENST00000341115
ENSG00000055813	ENST00000407595
ENSG00000055917	ENST00000442400,ENST00000440577,ENST00000319801,ENST00000429419,ENST00000403432,ENST00000338086,ENST00000536417,ENST00000361078
ENSG00000055950	ENST00000448244,ENST00000487059,ENST00000370241,ENST00000477279,ENST00000523148,ENST00000493646,ENST00000299179,ENST00000342071,ENST00000370242,ENST00000370234,ENST00000318325,ENST00000318364,ENST00000370236
ENSG00000055955	ENST00000467462
ENSG00000055957	ENST00000542827,ENST00000405128,ENST00000273283,ENST00000540715,ENST00000494705,ENST00000428133,ENST00000537050
ENSG00000056050	ENST00000393381
ENSG00000056097	ENST00000265069
ENSG00000056277	ENST00000447817,ENST00000370978
ENSG00000056291	ENST00000358749,ENST00000308744,ENST00000395999
ENSG00000056487	ENST00000404079,ENST00000313237,ENST00000396103,ENST00000403565
ENSG00000056558	ENST00000540010,ENST00000546084,ENST00000373887
ENSG00000056586	ENST00000373670,ENST00000373665,ENST00000335387,ENST00000498479,ENST00000357244,ENST00000423239
ENSG00000056661	ENST00000579882,ENST00000580830,ENST00000360797,ENST00000585100,ENST00000581345,ENST00000578109
ENSG00000056736	ENST00000475124,ENST00000288167
ENSG00000056972	ENST00000368735,ENST00000340026,ENST00000368761,ENST00000392556,ENST00000368734,ENST00000368731,ENST00000359831,ENST00000368730
ENSG00000056998	ENST00000453106,ENST00000381161,ENST00000398806,ENST00000542787,ENST00000381157,ENST00000353656,ENST00000381163,ENST00000338623
ENSG00000057019	ENST00000479144,ENST00000326857,ENST00000470393,ENST00000494614,ENST00000326840
ENSG00000057252	ENST00000539888,ENST00000426956,ENST00000535686,ENST00000540564,ENST00000367619
ENSG00000057294	ENST00000340811,ENST00000070846
ENSG00000057468	ENST00000263187
ENSG00000057593	ENST00000346342,ENST00000541084,ENST00000375581,ENST00000444337
ENSG00000057608	ENST00000380181,ENST00000479928,ENST00000380132,ENST00000447751,ENST00000380191
ENSG00000057657	ENST00000369091,ENST00000369096,ENST00000489365
ENSG00000057663	ENST00000369070,ENST00000343245,ENST00000476518,ENST00000369076
ENSG00000057704	ENST00000551457,ENST00000261226
ENSG00000057757	ENST00000246151,ENST00000374524
ENSG00000057935	ENST00000454356,ENST00000484780,ENST00000433553,ENST00000405592,ENST00000430763,ENST00000406911,ENST00000407270,ENST00000493983,ENST00000406652,ENST00000405094,ENST00000409019
ENSG00000058056	ENST00000263966,ENST00000497155,ENST00000482333,ENST00000496897
ENSG00000058063	ENST00000498086,ENST00000482070,ENST00000490303,ENST00000323116,ENST00000466758
ENSG00000058085	ENST00000493293,ENST00000264144
ENSG00000058091	ENST00000446790,ENST00000456689,ENST00000436577,ENST00000446224,ENST00000431029,ENST00000265741,ENST00000380050,ENST00000430760,ENST00000478540,ENST00000449528,ENST00000406263
ENSG00000058262	ENST00000243253,ENST00000424880,ENST00000464451
ENSG00000058272	ENST00000261207,ENST00000547330,ENST00000550107,ENST00000437004,ENST00000547131,ENST00000553081,ENST00000546369,ENST00000450142
ENSG00000058335	ENST00000394745,ENST00000558480,ENST00000419573
ENSG00000058404	ENST00000433930,ENST00000350811,ENST00000258682,ENST00000353185,ENST00000440254,ENST00000457475,ENST00000395749,ENST00000395747,ENST00000347193,ENST00000497584,ENST00000502837,ENST00000523845
ENSG00000058453	ENST00000375541,ENST00000445545,ENST00000497654
ENSG00000058600	ENST00000569757,ENST00000564061,ENST00000418581,ENST00000299853,ENST00000569787,ENST00000564750,ENST00000359210,ENST00000564209
ENSG00000058668	ENST00000367219,ENST00000341360,ENST00000391954,ENST00000367218,ENST00000357681
ENSG00000058673	ENST00000367214,ENST00000545588,ENST00000495527,ENST00000367212,ENST00000367210,ENST00000332127
ENSG00000058729	ENST00000508447,ENST00000283109
ENSG00000058799	ENST00000469457,ENST00000464950,ENST00000072644,ENST00000465897,ENST00000480151,ENST00000371399,ENST00000539954,ENST00000412288
ENSG00000058804	ENST00000537333,ENST00000480952,ENST00000540001,ENST00000234725,ENST00000371429
ENSG00000058866	ENST00000437018,ENST00000480809,ENST00000344484,ENST00000544847,ENST00000472506,ENST00000382164,ENST00000265022
ENSG00000059122	ENST00000399667,ENST00000570752,ENST00000416288,ENST00000574985,ENST00000344592,ENST00000253928
ENSG00000059145	ENST00000402641,ENST00000397464,ENST00000391893,ENST00000389221,ENST00000508903,ENST00000248104,ENST00000403703
ENSG00000059377	ENST00000455353,ENST00000414508,ENST00000448866,ENST00000416849,ENST00000438104,ENST00000414041,ENST00000458722,ENST00000539806,ENST00000422328,ENST00000436047,ENST00000336425,ENST00000263552,ENST00000425687,ENST00000411653
ENSG00000059378	ENST00000263549,ENST00000489809,ENST00000473341,ENST00000488726
ENSG00000059573	ENST00000371221,ENST00000483788,ENST00000371224
ENSG00000059691	ENST00000263985,ENST00000512306,ENST00000515884,ENST00000503160,ENST00000515564,ENST00000511538,ENST00000505211,ENST00000515812
ENSG00000059728	ENST00000264444,ENST00000409442,ENST00000435990,ENST00000540449
ENSG00000059758	ENST00000542666,ENST00000261211,ENST00000551816,ENST00000543119,ENST00000552496
ENSG00000059769	ENST00000447096,ENST00000313525,ENST00000463589
ENSG00000059804	ENST00000490763
ENSG00000059915	ENST00000406432,ENST00000020673,ENST00000488194
ENSG00000060069	ENST00000075430,ENST00000591598,ENST00000299543
ENSG00000060138	ENST00000544622,ENST00000542641,ENST00000540447,ENST00000279550,ENST00000546298,ENST00000539204,ENST00000542002,ENST00000228251
ENSG00000060140	ENST00000535345,ENST00000075503,ENST00000538867
ENSG00000060237	ENST00000530271,ENST00000545055,ENST00000315939,ENST00000340908,ENST00000537687,ENST00000544965,ENST00000535572
ENSG00000060339	ENST00000543225,ENST00000543229,ENST00000543719,ENST00000535016,ENST00000536012,ENST00000539539,ENST00000541012,ENST00000265872,ENST00000540210
ENSG00000060491	ENST00000290291,ENST00000370461
ENSG00000060558	ENST00000262958
ENSG00000060566	ENST00000602257,ENST00000078445,ENST00000598894,ENST00000595923,ENST00000252587
ENSG00000060642	ENST00000431541,ENST00000374145,ENST00000078527,ENST00000455364
ENSG00000060656	ENST00000345512,ENST00000323874,ENST00000460170,ENST00000373779,ENST00000356870,ENST00000428026
ENSG00000060688	ENST00000491106,ENST00000489853,ENST00000263694,ENST00000446633,ENST00000373720,ENST00000486941
ENSG00000060709	ENST00000536002,ENST00000261655,ENST00000535703
ENSG00000060718	ENST00000358392,ENST00000512756,ENST00000353414,ENST00000427239,ENST00000370096
ENSG00000060749	ENST00000524678,ENST00000399302,ENST00000527788
ENSG00000060762	ENST00000341756,ENST00000360961
ENSG00000060971	ENST00000452171,ENST00000480865,ENST00000544624,ENST00000411549,ENST00000447223,ENST00000440176,ENST00000450296,ENST00000444607,ENST00000469559,ENST00000418880,ENST00000333167,ENST00000423611
ENSG00000060982	ENST00000539282,ENST00000538118,ENST00000543099,ENST00000342945,ENST00000261192,ENST00000539780
ENSG00000061337	ENST00000265801,ENST00000381569,ENST00000522290
ENSG00000061455	ENST00000407847
ENSG00000061492	ENST00000506684,ENST00000398754,ENST00000361560,ENST00000504809
ENSG00000061656	ENST00000374273,ENST00000498203,ENST00000454819,ENST00000468248
ENSG00000061676	ENST00000360982,ENST00000361354
ENSG00000061794	ENST00000538315,ENST00000081029
ENSG00000061918	ENST00000503520,ENST00000507146,ENST00000502959,ENST00000513437,ENST00000264424,ENST00000505764,ENST00000505154
ENSG00000061936	ENST00000541286,ENST00000538548,ENST00000535202,ENST00000535236,ENST00000261674
ENSG00000061987	ENST00000393630,ENST00000393629,ENST00000547095,ENST00000546600,ENST00000280379,ENST00000552115,ENST00000552738,ENST00000549378,ENST00000393632
ENSG00000062038	ENST00000542274,ENST00000264012,ENST00000581171,ENST00000429102
ENSG00000062096	ENST00000537104,ENST00000381127,ENST00000359361
ENSG00000062194	ENST00000538707,ENST00000264779,ENST00000506184,ENST00000424459,ENST00000454432,ENST00000511209,ENST00000514387
ENSG00000062282	ENST00000228027,ENST00000603276,ENST00000605099,ENST00000604935
ENSG00000062485	ENST00000542324,ENST00000548567,ENST00000351328,ENST00000549143
ENSG00000062524	ENST00000453182,ENST00000563518,ENST00000355166,ENST00000561619,ENST00000263800
ENSG00000062598	ENST00000462491,ENST00000352077,ENST00000445496,ENST00000467800,ENST00000396391,ENST00000481852,ENST00000425546,ENST00000454865,ENST00000372176,ENST00000439931,ENST00000290246,ENST00000488853
ENSG00000062650	ENST00000372075,ENST00000484070,ENST00000263070,ENST00000298767
ENSG00000062716	ENST00000537567,ENST00000587470,ENST00000591782,ENST00000592619,ENST00000536180,ENST00000545362,ENST00000588617,ENST00000591877,ENST00000539763,ENST00000262291
ENSG00000062725	ENST00000588668,ENST00000083182,ENST00000585368,ENST00000590244
ENSG00000062822	ENST00000600859,ENST00000595904,ENST00000599857,ENST00000440232,ENST00000600746,ENST00000601098
ENSG00000063015	ENST00000540419,ENST00000540632,ENST00000535262,ENST00000317338,ENST00000360295,ENST00000442608
ENSG00000063046	ENST00000262056
ENSG00000063127	ENST00000454748,ENST00000335875
ENSG00000063169	ENST00000396720
ENSG00000063176	ENST00000599748,ENST00000598088,ENST00000601712,ENST00000340932,ENST00000599029,ENST00000597434,ENST00000600537,ENST00000245222,ENST00000443164
ENSG00000063177	ENST00000547892,ENST00000550973
ENSG00000063180	ENST00000084798
ENSG00000063241	ENST00000591718,ENST00000587226,ENST00000425675,ENST00000589080,ENST00000085068
ENSG00000063244	ENST00000590551,ENST00000450554,ENST00000308924
ENSG00000063245	ENST00000085079,ENST00000411543,ENST00000270460
ENSG00000063322	ENST00000594368,ENST00000315588,ENST00000599213,ENST00000600973,ENST00000596297
ENSG00000063438	ENST00000511487,ENST00000512529,ENST00000505113,ENST00000507048,ENST00000506456,ENST00000316418
ENSG00000063515	ENST00000086933
ENSG00000063587	ENST00000421401,ENST00000370251,ENST00000440091,ENST00000370249
ENSG00000063601	ENST00000488357,ENST00000370390,ENST00000538506,ENST00000451863,ENST00000370387,ENST00000445323,ENST00000485376,ENST00000541925,ENST00000544228
ENSG00000063660	ENST00000264039
ENSG00000063761	ENST00000341211,ENST00000393639,ENST00000238561,ENST00000557501,ENST00000556048
ENSG00000063854	ENST00000567398,ENST00000397356,ENST00000566709,ENST00000397353,ENST00000455446
ENSG00000063978	ENST00000511600,ENST00000511859,ENST00000541204,ENST00000506706,ENST00000314289
ENSG00000064012	ENST00000358485,ENST00000392259,ENST00000392258,ENST00000429881,ENST00000471383,ENST00000339403,ENST00000432109,ENST00000437283,ENST00000392266,ENST00000447616,ENST00000264274,ENST00000440732,ENST00000323492,ENST00000264275,ENST00000413726,ENST00000392263
ENSG00000064042	ENST00000446625,ENST00000381753,ENST00000512632,ENST00000509454,ENST00000512946,ENST00000514096,ENST00000509638,ENST00000503057,ENST00000508466,ENST00000512820,ENST00000396595,ENST00000313860,ENST00000509277,ENST00000508501,ENST00000511496,ENST00000513024
ENSG00000064102	ENST00000539625,ENST00000261191,ENST00000542392,ENST00000538155
ENSG00000064115	ENST00000544179,ENST00000545344,ENST00000343028
ENSG00000064195	ENST00000434704,ENST00000512495
ENSG00000064199	ENST00000227135,ENST00000532692,ENST00000524614
ENSG00000064201	ENST00000484104,ENST00000484523,ENST00000446063,ENST00000339046,ENST00000461200,ENST00000381121,ENST00000479508,ENST00000493924,ENST00000451520,ENST00000182290,ENST00000493948,ENST00000498313
ENSG00000064205	ENST00000190983,ENST00000372868,ENST00000471629,ENST00000372865
ENSG00000064218	ENST00000190165
ENSG00000064225	ENST00000486249,ENST00000483910,ENST00000265261,ENST00000497621,ENST00000469105,ENST00000394162
ENSG00000064270	ENST00000262429,ENST00000567222,ENST00000420010,ENST00000416219,ENST00000567892,ENST00000565631
ENSG00000064300	ENST00000504201,ENST00000172229
ENSG00000064309	ENST00000527967,ENST00000525625,ENST00000392693,ENST00000534818,ENST00000531586,ENST00000263577
ENSG00000064313	ENST00000378164,ENST00000523904
ENSG00000064393	ENST00000428878,ENST00000342645,ENST00000406875
ENSG00000064419	ENST00000265388,ENST00000471166,ENST00000482320,ENST00000393245,ENST00000471234
ENSG00000064490	ENST00000353145,ENST00000303088,ENST00000541873,ENST00000543157,ENST00000407360,ENST00000456252,ENST00000545522,ENST00000421262,ENST00000392324,ENST00000540981,ENST00000593273
ENSG00000064545	ENST00000162044,ENST00000590216,ENST00000587096,ENST00000587583,ENST00000587985,ENST00000587406,ENST00000591031,ENST00000587925,ENST00000589448
ENSG00000064547	ENST00000542587,ENST00000586703,ENST00000407877
ENSG00000064601	ENST00000606788,ENST00000607187,ENST00000493522,ENST00000191018,ENST00000372484,ENST00000484855,ENST00000372459,ENST00000354880
ENSG00000064607	ENST00000600377,ENST00000600239,ENST00000337018,ENST00000594773,ENST00000598240,ENST00000601879,ENST00000452918,ENST00000330854,ENST00000456085
ENSG00000064651	ENST00000509616,ENST00000343225,ENST00000262461,ENST00000504416,ENST00000509205
ENSG00000064652	ENST00000513881,ENST00000395451,ENST00000261369
ENSG00000064655	ENST00000317304,ENST00000357410,ENST00000497062,ENST00000327619
ENSG00000064666	ENST00000562958,ENST00000565096,ENST00000606983,ENST00000568865,ENST00000263097,ENST00000562075,ENST00000569352,ENST00000348419,ENST00000562015,ENST00000566695
ENSG00000064687	ENST00000433129,ENST00000263094,ENST00000435683
ENSG00000064692	ENST00000512385,ENST00000515215,ENST00000509154,ENST00000379538,ENST00000395469,ENST00000504884,ENST00000508017,ENST00000379536,ENST00000261367,ENST00000513719,ENST00000261368,ENST00000542191,ENST00000395466,ENST00000510658,ENST00000414317,ENST00000512146,ENST00000503116,ENST00000509023,ENST00000379533
ENSG00000064703	ENST00000533164,ENST00000534200,ENST00000369702,ENST00000536167,ENST00000475700
ENSG00000064726	ENST00000261721,ENST00000379403
ENSG00000064763	ENST00000547116,ENST00000536681,ENST00000182377
ENSG00000064787	ENST00000422805,ENST00000371435,ENST00000371440,ENST00000395961,ENST00000448484,ENST00000434986
ENSG00000064835	ENST00000350375,ENST00000344265
ENSG00000064886	ENST00000474304,ENST00000486561,ENST00000524472,ENST00000445067,ENST00000467038,ENST00000466741,ENST00000369744,ENST00000369748,ENST00000528451,ENST00000497587,ENST00000477185
ENSG00000064932	ENST00000438103,ENST00000361757,ENST00000592222,ENST00000587024
ENSG00000064933	ENST00000424766,ENST00000450931,ENST00000409823,ENST00000424059,ENST00000409985,ENST00000447232,ENST00000421722,ENST00000374826,ENST00000418224,ENST00000342075,ENST00000420421,ENST00000441310
ENSG00000064961	ENST00000435022,ENST00000416526,ENST00000483417,ENST00000488973,ENST00000333651,ENST00000262949
ENSG00000064989	ENST00000410068,ENST00000392370,ENST00000409998
ENSG00000064995	ENST00000361288,ENST00000420584
ENSG00000064999	ENST00000360359,ENST00000535627
ENSG00000065000	ENST00000350812,ENST00000345016,ENST00000356926,ENST00000355272
ENSG00000065029	ENST00000339411,ENST00000486891,ENST00000229405,ENST00000440666,ENST00000373953,ENST00000469195
ENSG00000065054	ENST00000566198,ENST00000563587,ENST00000564033,ENST00000565855,ENST00000424542
ENSG00000065057	ENST00000562120,ENST00000219066,ENST00000561841
ENSG00000065060	ENST00000452449,ENST00000192788
ENSG00000065135	ENST00000369851
ENSG00000065150	ENST00000493492,ENST00000491555,ENST00000490680,ENST00000261574,ENST00000539640,ENST00000479736,ENST00000469360,ENST00000357602
ENSG00000065154	ENST00000539214,ENST00000467675,ENST00000483711,ENST00000368845
ENSG00000065183	ENST00000471680,ENST00000487202,ENST00000369441,ENST00000349139
ENSG00000065243	ENST00000436111,ENST00000316005,ENST00000370505,ENST00000370521,ENST00000544045
ENSG00000065268	ENST00000591997,ENST00000585809,ENST00000586317,ENST00000251289,ENST00000591985,ENST00000587001
ENSG00000065308	ENST00000182527
ENSG00000065320	ENST00000173229,ENST00000538852,ENST00000546090
ENSG00000065325	ENST00000458005,ENST00000574745,ENST00000304773,ENST00000262441
ENSG00000065328	ENST00000378694,ENST00000378714,ENST00000481292,ENST00000484800
ENSG00000065357	ENST00000551615,ENST00000432422,ENST00000549368,ENST00000402956,ENST00000547358,ENST00000550888,ENST00000549097,ENST00000547324,ENST00000551707,ENST00000546995,ENST00000547535,ENST00000556001,ENST00000548407,ENST00000553783,ENST00000548549,ENST00000394147,ENST00000551156,ENST00000553084,ENST00000552478,ENST00000549323,ENST00000331886,ENST00000551296
ENSG00000065361	ENST00000267101,ENST00000549282,ENST00000549672,ENST00000546884,ENST00000411731,ENST00000549061,ENST00000415288,ENST00000551242,ENST00000551085
ENSG00000065371	ENST00000184183
ENSG00000065413	ENST00000337207,ENST00000282272,ENST00000409153,ENST00000539527,ENST00000450567,ENST00000409919,ENST00000328737
ENSG00000065427	ENST00000568682,ENST00000302445,ENST00000570215,ENST00000566560,ENST00000319410
ENSG00000065457	ENST00000566445,ENST00000307921
ENSG00000065485	ENST00000489923,ENST00000495004,ENST00000316218,ENST00000484644
ENSG00000065491	ENST00000373491
ENSG00000065518	ENST00000485064
ENSG00000065526	ENST00000438066,ENST00000442985,ENST00000375759
ENSG00000065534	ENST00000346322,ENST00000360772,ENST00000354792,ENST00000360304,ENST00000475616,ENST00000464489,ENST00000359169,ENST00000508240
ENSG00000065548	ENST00000337859,ENST00000498757,ENST00000445547
ENSG00000065559	ENST00000602375,ENST00000415385,ENST00000581941,ENST00000353533,ENST00000602537,ENST00000602305,ENST00000602811,ENST00000579089,ENST00000582183,ENST00000538465,ENST00000602686
ENSG00000065600	ENST00000535273,ENST00000467822,ENST00000471937,ENST00000261455
ENSG00000065609	ENST00000437520,ENST00000521743,ENST00000369690,ENST00000195649,ENST00000519779,ENST00000521485,ENST00000520213,ENST00000520302,ENST00000428679,ENST00000439399,ENST00000518309,ENST00000369694,ENST00000521931,ENST00000518312
ENSG00000065613	ENST00000335753,ENST00000369755
ENSG00000065615	ENST00000369681,ENST00000479164
ENSG00000065618	ENST00000369733,ENST00000353479
ENSG00000065621	ENST00000401888,ENST00000369707,ENST00000429569,ENST00000450629,ENST00000338595
ENSG00000065665	ENST00000379051,ENST00000379020,ENST00000304267,ENST00000298428,ENST00000441368,ENST00000379017,ENST00000472221,ENST00000495368,ENST00000475268
ENSG00000065675	ENST00000539722,ENST00000263125,ENST00000397176
ENSG00000065717	ENST00000447365,ENST00000587770
ENSG00000065802	ENST00000438264,ENST00000264607,ENST00000468122,ENST00000409297
ENSG00000065809	ENST00000478076,ENST00000452706,ENST00000378465,ENST00000482277,ENST00000479731,ENST00000378467,ENST00000474143,ENST00000496330,ENST00000181796,ENST00000475786,ENST00000378462,ENST00000489100,ENST00000378458,ENST00000472095,ENST00000468492,ENST00000487335,ENST00000442012,ENST00000492700,ENST00000468747,ENST00000488576,ENST00000481209,ENST00000378470,ENST00000494865
ENSG00000065833	ENST00000369705,ENST00000543031,ENST00000541327
ENSG00000065882	ENST00000405444,ENST00000407365,ENST00000510573,ENST00000508802,ENST00000492180,ENST00000406664,ENST00000401554,ENST00000261439
ENSG00000065883	ENST00000181839,ENST00000340829,ENST00000484589
ENSG00000065911	ENST00000409601,ENST00000470592,ENST00000394053,ENST00000264090,ENST00000489041,ENST00000409804,ENST00000394050
ENSG00000065923	ENST00000491894,ENST00000328306,ENST00000464933
ENSG00000065970	ENST00000162391,ENST00000428177
ENSG00000065978	ENST00000321358,ENST00000436427
ENSG00000065989	ENST00000380702,ENST00000589073,ENST00000440014,ENST00000352831,ENST00000590407,ENST00000344979,ENST00000293683,ENST00000592685
ENSG00000066027	ENST00000261461,ENST00000537030
ENSG00000066032	ENST00000343114,ENST00000402739,ENST00000540488,ENST00000466387,ENST00000361291,ENST00000409550,ENST00000493024,ENST00000496558,ENST00000541047,ENST00000465616
ENSG00000066044	ENST00000596459,ENST00000351593,ENST00000407627
ENSG00000066056	ENST00000372476,ENST00000433781
ENSG00000066084	ENST00000301180,ENST00000546719,ENST00000549620
ENSG00000066117	ENST00000548573,ENST00000381513,ENST00000551966,ENST00000394963
ENSG00000066135	ENST00000485249,ENST00000372396,ENST00000463151
ENSG00000066136	ENST00000530965,ENST00000453631,ENST00000440226,ENST00000447388,ENST00000372652,ENST00000372653,ENST00000416859,ENST00000456393,ENST00000525290,ENST00000425457,ENST00000372651,ENST00000467203,ENST00000372669,ENST00000308733,ENST00000372654
ENSG00000066185	ENST00000475426,ENST00000433602,ENST00000372565
ENSG00000066230	ENST00000514375,ENST00000264938
ENSG00000066248	ENST00000489127,ENST00000373552,ENST00000539537,ENST00000424488,ENST00000264051
ENSG00000066279	ENST00000367408,ENST00000294732,ENST00000367409
ENSG00000066294	ENST00000360056,ENST00000311224,ENST00000368054,ENST00000368047,ENST00000368051,ENST00000368048
ENSG00000066322	ENST00000464204,ENST00000372458,ENST00000413844,ENST00000497569,ENST00000487209,ENST00000468865,ENST00000482302,ENST00000470769
ENSG00000066336	ENST00000378538,ENST00000227163,ENST00000533968
ENSG00000066382	ENST00000526437,ENST00000448418,ENST00000358117
ENSG00000066405	ENST00000343735,ENST00000183605
ENSG00000066422	ENST00000312938
ENSG00000066427	ENST00000556898,ENST00000556220,ENST00000359366,ENST00000553686,ENST00000506466,ENST00000554592,ENST00000556671,ENST00000556374,ENST00000554673,ENST00000555381,ENST00000553570,ENST00000553488,ENST00000554491,ENST00000340660,ENST00000556274,ENST00000429774,ENST00000554672,ENST00000553287,ENST00000502250,ENST00000554214,ENST00000526872,ENST00000556315,ENST00000554350,ENST00000393287,ENST00000553491…
ENSG00000066455	ENST00000163416,ENST00000355976
ENSG00000066468	ENST00000336553,ENST00000356226,ENST00000369056,ENST00000351936,ENST00000457416,ENST00000357555,ENST00000369059,ENST00000490349,ENST00000369060,ENST00000369058,ENST00000358487,ENST00000360144,ENST00000369061,ENST00000346997,ENST00000359354,ENST00000604236
ENSG00000066557	ENST00000370952
ENSG00000066583	ENST00000173527
ENSG00000066629	ENST00000262233,ENST00000556199,ENST00000556947,ENST00000555145,ENST00000556714,ENST00000334192,ENST00000556835,ENST00000556758,ENST00000327921,ENST00000553720,ENST00000554479,ENST00000555096
ENSG00000066651	ENST00000479748,ENST00000466316,ENST00000368332,ENST00000334379,ENST00000453993
ENSG00000066654	ENST00000396083,ENST00000431224,ENST00000565248,ENST00000381337,ENST00000569768
ENSG00000066735	ENST00000423312,ENST00000315264
ENSG00000066739	ENST00000359933,ENST00000261834
ENSG00000066777	ENST00000520381,ENST00000518789,ENST00000522878,ENST00000518230,ENST00000262215
ENSG00000066813	ENST00000568098,ENST00000565232,ENST00000566998,ENST00000567001,ENST00000565322,ENST00000329697
ENSG00000066827	ENST00000523399,ENST00000523243,ENST00000377838,ENST00000520727,ENST00000517307,ENST00000520214,ENST00000523924,ENST00000429442,ENST00000520356
ENSG00000066855	ENST00000521247,ENST00000517944,ENST00000424808,ENST00000458689,ENST00000527155,ENST00000518800,ENST00000262146,ENST00000518352
ENSG00000066923	ENST00000496157,ENST00000317296,ENST00000394018,ENST00000439782,ENST00000422690,ENST00000416412,ENST00000426455,ENST00000482546
ENSG00000066926	ENST00000585494,ENST00000262093,ENST00000592699,ENST00000382873
ENSG00000066933	ENST00000563542,ENST00000356056,ENST00000424560,ENST00000566885,ENST00000564571,ENST00000444904,ENST00000567560
ENSG00000067048	ENST00000469101,ENST00000336079,ENST00000360160,ENST00000472510,ENST00000440554,ENST00000454054,ENST00000463199
ENSG00000067057	ENST00000381072
ENSG00000067064	ENST00000381344
ENSG00000067066	ENST00000409897,ENST00000409112,ENST00000409824,ENST00000427101,ENST00000470940,ENST00000340126,ENST00000409341,ENST00000341950,ENST00000264052,ENST00000466710
ENSG00000067082	ENST00000542957,ENST00000469435,ENST00000497571,ENST00000380946,ENST00000173785
ENSG00000067113	ENST00000307259,ENST00000520263,ENST00000264775
ENSG00000067141	ENST00000261908,ENST00000560808,ENST00000558964,ENST00000339362,ENST00000558886,ENST00000560328,ENST00000560262
ENSG00000067167	ENST00000536748,ENST00000521425,ENST00000262213
ENSG00000067177	ENST00000339490,ENST00000373545,ENST00000541944,ENST00000373539,ENST00000373542
ENSG00000067182	ENST00000366159
ENSG00000067191	ENST00000539338,ENST00000582877,ENST00000536613,ENST00000394310,ENST00000394303,ENST00000492737,ENST00000344140
ENSG00000067208	ENST00000540033,ENST00000543509,ENST00000370331
ENSG00000067221	ENST00000316911,ENST00000561656,ENST00000564777,ENST00000541638,ENST00000359750,ENST00000316900
ENSG00000067225	ENST00000561609,ENST00000565154,ENST00000565184,ENST00000389093,ENST00000570166,ENST00000568459,ENST00000568883,ENST00000564440,ENST00000319622
ENSG00000067248	ENST00000251636,ENST00000504778
ENSG00000067334	ENST00000462746,ENST00000496535,ENST00000436063,ENST00000359208
ENSG00000067365	ENST00000561758,ENST00000381920,ENST00000565866,ENST00000568967,ENST00000163678,ENST00000569597,ENST00000572956
ENSG00000067369	ENST00000572085,ENST00000382044,ENST00000263801,ENST00000413546,ENST00000450115,ENST00000382039
ENSG00000067445	ENST00000430420,ENST00000416704,ENST00000411534,ENST00000440759,ENST00000445561,ENST00000173898,ENST00000427099,ENST00000442098,ENST00000449980,ENST00000375022,ENST00000319167
ENSG00000067533	ENST00000366932,ENST00000491428
ENSG00000067560	ENST00000445425,ENST00000418115,ENST00000422781
ENSG00000067596	ENST00000262415,ENST00000587044,ENST00000540306
ENSG00000067606	ENST00000461106
ENSG00000067646	ENST00000155093,ENST00000449237,ENST00000383052
ENSG00000067704	ENST00000366922,ENST00000490891,ENST00000302637
ENSG00000067715	ENST00000552624,ENST00000457153,ENST00000393240,ENST00000446242,ENST00000552744,ENST00000261205,ENST00000549559
ENSG00000067798	ENST00000550788,ENST00000397909,ENST00000228327,ENST00000548948,ENST00000552895,ENST00000536525,ENST00000266692,ENST00000552300
ENSG00000067829	ENST00000370093,ENST00000370092,ENST00000495356,ENST00000444338,ENST00000427365,ENST00000217901,ENST00000461215,ENST00000497043,ENST00000444450
ENSG00000067836	ENST00000585653,ENST00000587377,ENST00000322048,ENST00000585871,ENST00000588201,ENST00000587843,ENST00000590198
ENSG00000067840	ENST00000164640,ENST00000393758
ENSG00000067842	ENST00000263519,ENST00000393842,ENST00000349466,ENST00000370181,ENST00000359149,ENST00000370186
ENSG00000067955	ENST00000566281,ENST00000290858,ENST00000412916,ENST00000561924
ENSG00000067992	ENST00000441463,ENST00000493226,ENST00000379162
ENSG00000068001	ENST00000442581,ENST00000357750,ENST00000395139,ENST00000447092
ENSG00000068024	ENST00000463007,ENST00000543185,ENST00000493582,ENST00000345617,ENST00000541256,ENST00000535493
ENSG00000068028	ENST00000357043,ENST00000327761,ENST00000482447,ENST00000395117,ENST00000395126,ENST00000359365
ENSG00000068078	ENST00000412135,ENST00000340107,ENST00000260795,ENST00000440486,ENST00000352904,ENST00000481110
ENSG00000068079	ENST00000415816,ENST00000438323
ENSG00000068097	ENST00000585976,ENST00000587003,ENST00000184956
ENSG00000068120	ENST00000421097,ENST00000449624,ENST00000393818,ENST00000591779,ENST00000420359,ENST00000590958
ENSG00000068137	ENST00000293349,ENST00000587627,ENST00000591022,ENST00000412503
ENSG00000068305	ENST00000453228,ENST00000557942,ENST00000557785,ENST00000354410,ENST00000338042,ENST00000561125,ENST00000449277,ENST00000558812
ENSG00000068308	ENST00000484499,ENST00000156084,ENST00000396743,ENST00000376488,ENST00000455452
ENSG00000068323	ENST00000487451,ENST00000493583,ENST00000315869
ENSG00000068354	ENST00000537536,ENST00000376771
ENSG00000068366	ENST00000340800,ENST00000508092,ENST00000505855,ENST00000469796,ENST00000504980,ENST00000502391,ENST00000348502
ENSG00000068383	ENST00000368593,ENST00000342652,ENST00000368594
ENSG00000068394	ENST00000156109
ENSG00000068400	ENST00000376423,ENST00000376441,ENST00000376425,ENST00000473581,ENST00000376444
ENSG00000068438	ENST00000456787,ENST00000348411,ENST00000490202,ENST00000019019
ENSG00000068489	ENST00000578542,ENST00000262293,ENST00000580177,ENST00000578777
ENSG00000068615	ENST00000453231,ENST00000535845,ENST00000473407,ENST00000490915,ENST00000165698,ENST00000540790,ENST00000538924,ENST00000428491
ENSG00000068650	ENST00000459908,ENST00000283558,ENST00000375630,ENST00000418678,ENST00000487903,ENST00000375645,ENST00000471555
ENSG00000068654	ENST00000409681,ENST00000263857
ENSG00000068697	ENST00000175091
ENSG00000068724	ENST00000409825,ENST00000394850,ENST00000319190,ENST00000536057,ENST00000441914,ENST00000461601,ENST00000409245,ENST00000263737
ENSG00000068745	ENST00000491686,ENST00000328631,ENST00000479914
ENSG00000068781	ENST00000402114,ENST00000463040,ENST00000470560
ENSG00000068784	ENST00000490133,ENST00000535761,ENST00000263736
ENSG00000068793	ENST00000435939,ENST00000313077,ENST00000561020,ENST00000560848
ENSG00000068796	ENST00000401507,ENST00000512541,ENST00000407818,ENST00000381103,ENST00000506857,ENST00000504883,ENST00000514082
ENSG00000068831	ENST00000394430
ENSG00000068878	ENST00000404125,ENST00000488687,ENST00000389993,ENST00000421748,ENST00000476586
ENSG00000068885	ENST00000326448,ENST00000483465
ENSG00000068903	ENST00000407552,ENST00000420440,ENST00000392081,ENST00000462654,ENST00000358931,ENST00000443898,ENST00000414941,ENST00000249396,ENST00000479290
ENSG00000068912	ENST00000185150,ENST00000378239,ENST00000405123
ENSG00000068971	ENST00000164133,ENST00000532850,ENST00000526559
ENSG00000068976	ENST00000377432,ENST00000164139
ENSG00000068985	ENST00000376150
ENSG00000069011	ENST00000507253,ENST00000503586,ENST00000265340,ENST00000502676,ENST00000504936,ENST00000506438
ENSG00000069018	ENST00000513104,ENST00000426057,ENST00000502753,ENST00000514963,ENST00000503275,ENST00000355180,ENST00000378459,ENST00000352189
ENSG00000069020	ENST00000443808,ENST00000405643,ENST00000403625,ENST00000404260,ENST00000261569,ENST00000403666
ENSG00000069122	ENST00000545669,ENST00000362015,ENST00000265417,ENST00000456426,ENST00000283296
ENSG00000069188	ENST00000388726,ENST00000410094,ENST00000392650,ENST00000479356,ENST00000424778
ENSG00000069206	ENST00000380789,ENST00000520720,ENST00000175238
ENSG00000069248	ENST00000366678,ENST00000537506,ENST00000261396
ENSG00000069275	ENST00000367142
ENSG00000069345	ENST00000566791,ENST00000317089,ENST00000563158
ENSG00000069399	ENST00000164227,ENST00000444487,ENST00000403534
ENSG00000069424	ENST00000378087,ENST00000164247,ENST00000378111,ENST00000341524,ENST00000378083,ENST00000378097,ENST00000352527
ENSG00000069431	ENST00000261201,ENST00000261200,ENST00000345162,ENST00000544039
ENSG00000069482	ENST00000265643
ENSG00000069493	ENST00000290855,ENST00000430909,ENST00000536355,ENST00000543300,ENST00000444971,ENST00000325960,ENST00000544322,ENST00000261340,ENST00000476198,ENST00000479877,ENST00000492359
ENSG00000069509	ENST00000483115,ENST00000378045
ENSG00000069535	ENST00000536181,ENST00000378069,ENST00000538942,ENST00000487544
ENSG00000069667	ENST00000335670,ENST00000560004,ENST00000449337,ENST00000309157,ENST00000551975,ENST00000261523
ENSG00000069696	ENST00000176183
ENSG00000069702	ENST00000370399,ENST00000465892,ENST00000525962,ENST00000533089,ENST00000212355,ENST00000532540
ENSG00000069712	ENST00000370378,ENST00000409154
ENSG00000069764	ENST00000438167
ENSG00000069812	ENST00000377834
ENSG00000069849	ENST00000466678,ENST00000286371,ENST00000539728,ENST00000495216,ENST00000465172,ENST00000475483,ENST00000482635
ENSG00000069869	ENST00000435532,ENST00000338963,ENST00000508871,ENST00000506154,ENST00000508342,ENST00000503468,ENST00000502612
ENSG00000069943	ENST00000539642,ENST00000570059,ENST00000565367,ENST00000566999,ENST00000164305
ENSG00000069956	ENST00000558100,ENST00000261845
ENSG00000069966	ENST00000559348,ENST00000557936,ENST00000261837,ENST00000358784,ENST00000396335
ENSG00000069974	ENST00000568803,ENST00000567380,ENST00000564609,ENST00000336787,ENST00000565972,ENST00000569493,ENST00000396307
ENSG00000069998	ENST00000486462,ENST00000336737,ENST00000477157,ENST00000155674
ENSG00000070010	ENST00000459854,ENST00000360834,ENST00000447868,ENST00000399523,ENST00000263202,ENST00000421968,ENST00000466373
ENSG00000070018	ENST00000543091,ENST00000538239,ENST00000540527,ENST00000261349
ENSG00000070019	ENST00000535803,ENST00000261170
ENSG00000070031	ENST00000176195
ENSG00000070047	ENST00000416188,ENST00000533464,ENST00000534320,ENST00000413872,ENST00000264555
ENSG00000070061	ENST00000467959,ENST00000495759,ENST00000537196,ENST00000374647
ENSG00000070081	ENST00000533773,ENST00000458064,ENST00000529313,ENST00000323688,ENST00000526120,ENST00000530527,ENST00000533926,ENST00000529010,ENST00000533738
ENSG00000070087	ENST00000490975,ENST00000461930,ENST00000494827,ENST00000498307,ENST00000460404,ENST00000475518,ENST00000423691,ENST00000497148,ENST00000452853,ENST00000461868,ENST00000497060,ENST00000489155,ENST00000468323,ENST00000481275,ENST00000481767,ENST00000498169,ENST00000239940
ENSG00000070159	ENST00000394827,ENST00000412145,ENST00000497739,ENST00000446349,ENST00000262539,ENST00000374541
ENSG00000070182	ENST00000389721,ENST00000542895,ENST00000389720,ENST00000556626,ENST00000389722
ENSG00000070190	ENST00000512369,ENST00000507994,ENST00000296414
ENSG00000070193	ENST00000264664
ENSG00000070214	ENST00000374723,ENST00000374724,ENST00000470972,ENST00000343170,ENST00000374720
ENSG00000070269	ENST00000555497,ENST00000556422,ENST00000538838,ENST00000553335,ENST00000261556,ENST00000536419,ENST00000556648
ENSG00000070366	ENST00000575454,ENST00000354901,ENST00000263073,ENST00000544865,ENST00000536871,ENST00000573166
ENSG00000070367	ENST00000555148,ENST00000554011,ENST00000556629,ENST00000340918,ENST00000413566
ENSG00000070371	ENST00000442042,ENST00000353891,ENST00000427926,ENST00000536806,ENST00000263200,ENST00000413132
ENSG00000070388	ENST00000166133,ENST00000215530
ENSG00000070404	ENST00000592947,ENST00000588773,ENST00000605925,ENST00000592058,ENST00000166139
ENSG00000070413	ENST00000467659,ENST00000389262,ENST00000545799,ENST00000608548,ENST00000263196,ENST00000537045
ENSG00000070423	ENST00000605891,ENST00000592626,ENST00000606702,ENST00000589762,ENST00000292363,ENST00000606896,ENST00000591394
ENSG00000070444	ENST00000174618
ENSG00000070476	ENST00000515545,ENST00000336332,ENST00000389709
ENSG00000070495	ENST00000585429,ENST00000303996,ENST00000445478,ENST00000397625,ENST00000542934
ENSG00000070501	ENST00000522610,ENST00000520008,ENST00000518579,ENST00000521290,ENST00000519771,ENST00000518925,ENST00000538005,ENST00000265421,ENST00000519524,ENST00000524208
ENSG00000070526	ENST00000359088,ENST00000589813,ENST00000156626,ENST00000592042,ENST00000590878
ENSG00000070540	ENST00000262139,ENST00000585393,ENST00000589459,ENST00000592645,ENST00000546360,ENST00000589316
ENSG00000070601	ENST00000541302,ENST00000377765,ENST00000536622,ENST00000539465
ENSG00000070610	ENST00000545786,ENST00000378094,ENST00000489025,ENST00000378103
ENSG00000070614	ENST00000523767,ENST00000261797
ENSG00000070669	ENST00000444334,ENST00000394308,ENST00000175506,ENST00000394309,ENST00000437657,ENST00000442734,ENST00000422745,ENST00000454046,ENST00000448127,ENST00000495255
ENSG00000070718	ENST00000174653,ENST00000517499,ENST00000530375,ENST00000396926,ENST00000518421,ENST00000521899,ENST00000517922,ENST00000521280,ENST00000517865
ENSG00000070729	ENST00000311183,ENST00000564448,ENST00000562761,ENST00000251102
ENSG00000070731	ENST00000585390,ENST00000589997,ENST00000588920,ENST00000225276
ENSG00000070748	ENST00000455728,ENST00000466590,ENST00000339797,ENST00000351556,ENST00000395562,ENST00000337653,ENST00000395559
ENSG00000070756	ENST00000519622,ENST00000522387,ENST00000318607,ENST00000519100,ENST00000519596,ENST00000519004
ENSG00000070759	ENST00000341771,ENST00000372084,ENST00000538496,ENST00000372086
ENSG00000070761	ENST00000262498,ENST00000562622
ENSG00000070770	ENST00000262506,ENST00000567730,ENST00000566813
ENSG00000070778	ENST00000554270,ENST00000556564,ENST00000557249,ENST00000536337,ENST00000328736
ENSG00000070785	ENST00000477953,ENST00000372183,ENST00000497010,ENST00000372182,ENST00000480675,ENST00000360403,ENST00000487532
ENSG00000070808	ENST00000510347,ENST00000398376,ENST00000515758,ENST00000348628
ENSG00000070814	ENST00000515035,ENST00000504761,ENST00000394269,ENST00000451292,ENST00000513346,ENST00000427724,ENST00000439160,ENST00000377797
ENSG00000070831	ENST00000400259,ENST00000421089,ENST00000344548
ENSG00000070882	ENST00000409452,ENST00000415952,ENST00000409863,ENST00000415162,ENST00000396429,ENST00000431825,ENST00000409759,ENST00000352860,ENST00000396431,ENST00000441059,ENST00000313367,ENST00000409069,ENST00000409555,ENST00000353930
ENSG00000070886	ENST00000166244,ENST00000538803,ENST00000374644
ENSG00000070915	ENST00000563236,ENST00000566786,ENST00000262502,ENST00000438926
ENSG00000070950	ENST00000418463,ENST00000264926,ENST00000469793,ENST00000421052,ENST00000415439,ENST00000413832
ENSG00000070961	ENST00000261173,ENST00000551009,ENST00000428670,ENST00000348959,ENST00000549727,ENST00000393164,ENST00000359142
ENSG00000070985	ENST00000452833,ENST00000533060,ENST00000533881,ENST00000528453,ENST00000155858
ENSG00000071051	ENST00000393348,ENST00000393349,ENST00000233154
ENSG00000071054	ENST00000421882,ENST00000456652,ENST00000413150,ENST00000302217,ENST00000324219,ENST00000417294,ENST00000347699,ENST00000350878,ENST00000425019,ENST00000350198
ENSG00000071073	ENST00000414521,ENST00000492163,ENST00000264968,ENST00000393487,ENST00000461884,ENST00000409391
ENSG00000071082	ENST00000409038,ENST00000409650
ENSG00000071127	ENST00000382451,ENST00000499869,ENST00000382452
ENSG00000071189	ENST00000409389,ENST00000492626,ENST00000482558,ENST00000409076,ENST00000428135,ENST00000409604,ENST00000444712
ENSG00000071203	ENST00000016913,ENST00000537076,ENST00000526784
ENSG00000071205	ENST00000336498,ENST00000414545,ENST00000506054,ENST00000507661
ENSG00000071242	ENST00000481261,ENST00000366863,ENST00000510118,ENST00000506565,ENST00000512860,ENST00000405189,ENST00000503859,ENST00000511034,ENST00000265678,ENST00000507371,ENST00000507350
ENSG00000071243	ENST00000431467,ENST00000427726,ENST00000315870,ENST00000445699,ENST00000339121
ENSG00000071246	ENST00000554237,ENST00000167106
ENSG00000071282	ENST00000426878,ENST00000470776,ENST00000157600,ENST00000535732,ENST00000454244,ENST00000415597
ENSG00000071462	ENST00000436944,ENST00000423166
ENSG00000071537	ENST00000557372,ENST00000554744,ENST00000555824,ENST00000336735
ENSG00000071539	ENST00000166345,ENST00000512024,ENST00000513435
ENSG00000071553	ENST00000429585,ENST00000369762,ENST00000491569,ENST00000455205
ENSG00000071575	ENST00000381465,ENST00000155926
ENSG00000071626	ENST00000233078,ENST00000592453,ENST00000336761
ENSG00000071677	ENST00000165524
ENSG00000071794	ENST00000392912,ENST00000465259,ENST00000494055,ENST00000310053
ENSG00000071859	ENST00000478509,ENST00000481619,ENST00000393600,ENST00000158526,ENST00000464419
ENSG00000071889	ENST00000447601,ENST00000426266,ENST00000359889,ENST00000449971,ENST00000434658,ENST00000369641,ENST00000421517,ENST00000322269,ENST00000457212,ENST00000369643,ENST00000416319,ENST00000393572,ENST00000497506,ENST00000419205,ENST00000412894
ENSG00000071894	ENST00000531042,ENST00000349769
ENSG00000071967	ENST00000375252,ENST00000409484,ENST00000445146,ENST00000321348
ENSG00000071991	ENST00000262150,ENST00000454642,ENST00000579658,ENST00000540086
ENSG00000071994	ENST00000542896,ENST00000167218,ENST00000537445,ENST00000538195,ENST00000392090,ENST00000541970,ENST00000443345,ENST00000453163
ENSG00000072041	ENST00000548267,ENST00000266682,ENST00000552192,ENST00000309283
ENSG00000072042	ENST00000428130,ENST00000381346,ENST00000557726,ENST00000553816,ENST00000553384,ENST00000556692,ENST00000557273
ENSG00000072062	ENST00000536649,ENST00000587372,ENST00000308677,ENST00000593092,ENST00000589994,ENST00000350356
ENSG00000072071	ENST00000340736,ENST00000361434
ENSG00000072080	ENST00000168148,ENST00000425558,ENST00000373368
ENSG00000072110	ENST00000544964,ENST00000376839,ENST00000394419,ENST00000193403,ENST00000553290,ENST00000538545,ENST00000438964,ENST00000556083,ENST00000556343
ENSG00000072121	ENST00000554523,ENST00000347230,ENST00000555452,ENST00000554557
ENSG00000072133	ENST00000495332,ENST00000543399,ENST00000262752
ENSG00000072134	ENST00000314728,ENST00000347697,ENST00000571254,ENST00000575595,ENST00000395618,ENST00000585097,ENST00000395620,ENST00000494192
ENSG00000072135	ENST00000347849,ENST00000462321,ENST00000175756
ENSG00000072163	ENST00000466410,ENST00000413578,ENST00000324938,ENST00000410038,ENST00000409754,ENST00000409808,ENST00000469300,ENST00000409455,ENST00000409254,ENST00000484252,ENST00000545738,ENST00000476932,ENST00000410011,ENST00000409286,ENST00000355119,ENST00000426981
ENSG00000072182	ENST00000347842,ENST00000358078,ENST00000461395
ENSG00000072195	ENST00000409595,ENST00000396698,ENST00000312358,ENST00000396695,ENST00000485813,ENST00000464989,ENST00000498378,ENST00000462545
ENSG00000072201	ENST00000513421,ENST00000504299,ENST00000512247,ENST00000263925,ENST00000507168
ENSG00000072210	ENST00000579855,ENST00000395575,ENST00000582991,ENST00000574078,ENST00000472059,ENST00000339618,ENST00000581518,ENST00000176643,ENST00000476965
ENSG00000072274	ENST00000426789,ENST00000540528,ENST00000392396,ENST00000420415,ENST00000535031,ENST00000360110
ENSG00000072310	ENST00000395751,ENST00000395756,ENST00000338854,ENST00000447641,ENST00000355815,ENST00000395757,ENST00000490796,ENST00000261646
ENSG00000072315	ENST00000262839
ENSG00000072364	ENST00000378595,ENST00000421773,ENST00000491831,ENST00000265343,ENST00000465484
ENSG00000072401	ENST00000373910,ENST00000473824
ENSG00000072415	ENST00000555925,ENST00000261681,ENST00000557783,ENST00000556345
ENSG00000072422	ENST00000357917,ENST00000337910
ENSG00000072501	ENST00000322213,ENST00000375340
ENSG00000072506	ENST00000375298,ENST00000375304,ENST00000495986,ENST00000168216
ENSG00000072518	ENST00000508192,ENST00000513765,ENST00000377810,ENST00000540169,ENST00000377809,ENST00000502399,ENST00000402010,ENST00000361128,ENST00000408948,ENST00000509502,ENST00000413835,ENST00000543220,ENST00000315032,ENST00000350490,ENST00000425897
ENSG00000072571	ENST00000522094,ENST00000358715,ENST00000353866,ENST00000520345,ENST00000517936,ENST00000393915
ENSG00000072609	ENST00000432561,ENST00000450056,ENST00000315585,ENST00000266880,ENST00000541837,ENST00000443047
ENSG00000072657	ENST00000547300,ENST00000261180
ENSG00000072682	ENST00000360568,ENST00000379086,ENST00000379104,ENST00000439698,ENST00000417528,ENST00000166534,ENST00000379100,ENST00000401867,ENST00000395164,ENST00000431054
ENSG00000072694	ENST00000367960,ENST00000358671,ENST00000403078,ENST00000367962
ENSG00000072736	ENST00000349223,ENST00000563796,ENST00000575270,ENST00000562926,ENST00000549350,ENST00000329524,ENST00000569766,ENST00000379165,ENST00000563288,ENST00000539828,ENST00000567152,ENST00000566301,ENST00000570212,ENST00000563319,ENST00000346183,ENST00000553077,ENST00000535127
ENSG00000072756	ENST00000402675,ENST00000339437,ENST00000420393
ENSG00000072778	ENST00000580365,ENST00000583312,ENST00000577433,ENST00000356839,ENST00000581562,ENST00000582056,ENST00000581378,ENST00000350303,ENST00000582166,ENST00000322910,ENST00000579886,ENST00000543245,ENST00000577191,ENST00000579286
ENSG00000072786	ENST00000176763,ENST00000520476
ENSG00000072803	ENST00000523843,ENST00000265094,ENST00000425623,ENST00000393802,ENST00000296933
ENSG00000072818	ENST00000158762
ENSG00000072832	ENST00000506216,ENST00000511535,ENST00000324989,ENST00000512574,ENST00000397890
ENSG00000072840	ENST00000382674,ENST00000264956,ENST00000509451
ENSG00000072849	ENST00000570848,ENST00000572834,ENST00000158771,ENST00000571476,ENST00000575605,ENST00000573547
ENSG00000072858	ENST00000498152,ENST00000264852,ENST00000393830,ENST00000463226
ENSG00000072864	ENST00000342673,ENST00000572756,ENST00000396354,ENST00000396353,ENST00000573203,ENST00000570727,ENST00000396355
ENSG00000072952	ENST00000423302,ENST00000421747,ENST00000534266,ENST00000424001,ENST00000531107,ENST00000552103,ENST00000558540,ENST00000436272,ENST00000529448,ENST00000527509,ENST00000545852,ENST00000541483,ENST00000547195
ENSG00000072954	ENST00000187762
ENSG00000072958	ENST00000541844,ENST00000444449,ENST00000590756,ENST00000591966,ENST00000429941,ENST00000291439
ENSG00000073008	ENST00000406449,ENST00000403059,ENST00000425690,ENST00000187830,ENST00000344956
ENSG00000073009	ENST00000455588,ENST00000422680,ENST00000470142,ENST00000413620,ENST00000445622,ENST00000369602,ENST00000369609,ENST00000393549,ENST00000440286,ENST00000263518,ENST00000369606,ENST00000369601,ENST00000369607
ENSG00000073050	ENST00000262887,ENST00000543982
ENSG00000073060	ENST00000540495,ENST00000544327,ENST00000546215,ENST00000261693,ENST00000541205,ENST00000339570,ENST00000376788,ENST00000535005,ENST00000538291,ENST00000415380
ENSG00000073067	ENST00000340150,ENST00000308919
ENSG00000073111	ENST00000491422,ENST00000474964,ENST00000468414,ENST00000477668,ENST00000265056
ENSG00000073146	ENST00000540615,ENST00000475190,ENST00000395854,ENST00000262794,ENST00000395843,ENST00000545383,ENST00000395858,ENST00000419054
ENSG00000073150	ENST00000395842,ENST00000402472,ENST00000159647
ENSG00000073169	ENST00000492092,ENST00000380903
ENSG00000073282	ENST00000456148,ENST00000392463,ENST00000440651,ENST00000264731,ENST00000382063,ENST00000449992,ENST00000354600,ENST00000392460
ENSG00000073331	ENST00000509722,ENST00000458497,ENST00000505127,ENST00000177648,ENST00000504176,ENST00000504745
ENSG00000073350	ENST00000579092,ENST00000578638,ENST00000577200,ENST00000167462,ENST00000577500,ENST00000545227,ENST00000392550
ENSG00000073417	ENST00000560789,ENST00000485596,ENST00000339708,ENST00000310298,ENST00000561024,ENST00000559742,ENST00000478717,ENST00000557957,ENST00000394553
ENSG00000073464	ENST00000421085,ENST00000380833,ENST00000380829
ENSG00000073536	ENST00000442241,ENST00000588642,ENST00000589367,ENST00000586869,ENST00000593176
ENSG00000073598	ENST00000158009
ENSG00000073605	ENST00000520542,ENST00000309481,ENST00000360317,ENST00000418519,ENST00000477054,ENST00000394175,ENST00000394179
ENSG00000073614	ENST00000399788,ENST00000544760,ENST00000382815
ENSG00000073670	ENST00000535346,ENST00000200557,ENST00000587773,ENST00000355638
ENSG00000073711	ENST00000447251,ENST00000490467,ENST00000492624,ENST00000334546,ENST00000264977
ENSG00000073712	ENST00000395631,ENST00000343279,ENST00000553373,ENST00000341590,ENST00000399304,ENST00000554152
ENSG00000073734	ENST00000439188,ENST00000263817
ENSG00000073737	ENST00000602501,ENST00000412271,ENST00000432060,ENST00000421653,ENST00000357546,ENST00000327239,ENST00000436483,ENST00000428522
ENSG00000073754	ENST00000368174
ENSG00000073756	ENST00000559800,ENST00000490885,ENST00000559627,ENST00000367468
ENSG00000073792	ENST00000421047,ENST00000382199,ENST00000457616
ENSG00000073803	ENST00000438053,ENST00000443863,ENST00000446828,ENST00000420577,ENST00000265026,ENST00000424227,ENST00000535426
ENSG00000073849	ENST00000448408,ENST00000417392,ENST00000446170,ENST00000458216,ENST00000416235,ENST00000440338,ENST00000438590,ENST00000430309,ENST00000423451,ENST00000169298,ENST00000448044
ENSG00000073861	ENST00000177694
ENSG00000073910	ENST00000477712,ENST00000542859,ENST00000380250
ENSG00000073921	ENST00000530692,ENST00000534375,ENST00000532317,ENST00000526961,ENST00000356360,ENST00000528398,ENST00000393346,ENST00000526033,ENST00000530542,ENST00000529016,ENST00000532603,ENST00000529760
ENSG00000074054	ENST00000472776,ENST00000409078,ENST00000545861,ENST00000397587,ENST00000263710,ENST00000452274,ENST00000541859,ENST00000541377,ENST00000455322
ENSG00000074071	ENST00000177742,ENST00000397375,ENST00000569585
ENSG00000074181	ENST00000263388,ENST00000595514
ENSG00000074201	ENST00000532069,ENST00000525064,ENST00000525428,ENST00000526009,ENST00000263309
ENSG00000074211	ENST00000506140,ENST00000314348,ENST00000507294,ENST00000515571,ENST00000335585,ENST00000509917,ENST00000513943,ENST00000382599
ENSG00000074219	ENST00000593945,ENST00000377214,ENST00000601519,ENST00000598810,ENST00000539846,ENST00000311227
ENSG00000074266	ENST00000534595,ENST00000327320,ENST00000263360,ENST00000524673,ENST00000525244,ENST00000351625,ENST00000528180,ENST00000527888,ENST00000534564
ENSG00000074276	ENST00000261944,ENST00000506348,ENST00000510636
ENSG00000074317	ENST00000310112,ENST00000393693
ENSG00000074319	ENST00000357193,ENST00000545247,ENST00000536719,ENST00000543054,ENST00000251968
ENSG00000074356	ENST00000158149,ENST00000575815,ENST00000389005,ENST00000574911
ENSG00000074370	ENST00000397035,ENST00000309890,ENST00000397043,ENST00000359983,ENST00000397041,ENST00000397039,ENST00000352011
ENSG00000074410	ENST00000344366,ENST00000422263,ENST00000178638
ENSG00000074416	ENST00000434178,ENST00000453507,ENST00000479967,ENST00000484451,ENST00000487473,ENST00000398104,ENST00000265052,ENST00000465597,ENST00000398101
ENSG00000074527	ENST00000553059,ENST00000344911,ENST00000538383,ENST00000343702
ENSG00000074582	ENST00000431802,ENST00000412366,ENST00000436603,ENST00000392110,ENST00000465706,ENST00000359273,ENST00000477422,ENST00000439945,ENST00000392111,ENST00000426649,ENST00000392109,ENST00000460579
ENSG00000074590	ENST00000261402
ENSG00000074603	ENST00000341861,ENST00000321118,ENST00000395652,ENST00000321147,ENST00000358939,ENST00000339244,ENST00000558529,ENST00000559233,ENST00000300141
ENSG00000074621	ENST00000546330,ENST00000544319,ENST00000537259,ENST00000339868,ENST00000399033,ENST00000261892,ENST00000434116
ENSG00000074657	ENST00000336078
ENSG00000074660	ENST00000573852,ENST00000576012,ENST00000263071,ENST00000570902,ENST00000571272,ENST00000434376
ENSG00000074695	ENST00000587561,ENST00000251047
ENSG00000074696	ENST00000261875,ENST00000562832,ENST00000566511,ENST00000568793,ENST00000442729,ENST00000562901,ENST00000569894,ENST00000566074,ENST00000565299
ENSG00000074706	ENST00000519344,ENST00000522590,ENST00000265198,ENST00000367220,ENST00000422970
ENSG00000074755	ENST00000573183,ENST00000381638,ENST00000572426,ENST00000571436
ENSG00000074771	ENST00000159060
ENSG00000074800	ENST00000234590,ENST00000464920
ENSG00000074803	ENST00000559641,ENST00000380993,ENST00000560692,ENST00000558405,ENST00000396577,ENST00000559723,ENST00000558252,ENST00000330289
ENSG00000074842	ENST00000596031,ENST00000262947,ENST00000599630
ENSG00000074855	ENST00000159087,ENST00000597643
ENSG00000074935	ENST00000604814,ENST00000605457,ENST00000368662
ENSG00000074964	ENST00000361221,ENST00000375420,ENST00000452522,ENST00000375408,ENST00000375415,ENST00000167825,ENST00000434513,ENST00000475356,ENST00000469726
ENSG00000074966	ENST00000264316,ENST00000514937,ENST00000507351
ENSG00000075035	ENST00000332082,ENST00000549903,ENST00000547525,ENST00000261400
ENSG00000075043	ENST00000360480,ENST00000357249,ENST00000354587,ENST00000370221,ENST00000370224,ENST00000359125,ENST00000359689,ENST00000344425,ENST00000344462
ENSG00000075073	ENST00000373307,ENST00000373306
ENSG00000075089	ENST00000552376,ENST00000548180,ENST00000188312,ENST00000551617,ENST00000552064,ENST00000546902,ENST00000553038
ENSG00000075131	ENST00000566524,ENST00000562124,ENST00000261881,ENST00000367709
ENSG00000075142	ENST00000431660,ENST00000490437,ENST00000265729,ENST00000488015,ENST00000457606,ENST00000394641,ENST00000419179,ENST00000489079,ENST00000486860
ENSG00000075151	ENST00000400422,ENST00000496705,ENST00000544689,ENST00000264211,ENST00000536266,ENST00000374935,ENST00000374933,ENST00000602326,ENST00000537738,ENST00000374937
ENSG00000075188	ENST00000552283,ENST00000550459,ENST00000543021,ENST00000551744,ENST00000251074,ENST00000548994,ENST00000551200
ENSG00000075213	ENST00000471474,ENST00000448879,ENST00000490883,ENST00000424555
ENSG00000075218	ENST00000454366
ENSG00000075223	ENST00000544525,ENST00000419255,ENST00000536800,ENST00000458729,ENST00000265361
ENSG00000075234	ENST00000421359,ENST00000417709,ENST00000422713,ENST00000381031,ENST00000445282
ENSG00000075239	ENST00000299355,ENST00000527942,ENST00000265838
ENSG00000075240	ENST00000490378,ENST00000447351,ENST00000361034,ENST00000406902
ENSG00000075275	ENST00000262738,ENST00000468025
ENSG00000075290	ENST00000343737
ENSG00000075292	ENST00000466330,ENST00000466975,ENST00000355812,ENST00000264447,ENST00000464375,ENST00000410075,ENST00000377802,ENST00000494621,ENST00000409544,ENST00000475743
ENSG00000075303	ENST00000341119,ENST00000429674
ENSG00000075336	ENST00000584925,ENST00000579071,ENST00000169551
ENSG00000075340	ENST00000407644,ENST00000425976,ENST00000403045,ENST00000430656,ENST00000456320,ENST00000355733,ENST00000264436,ENST00000415348,ENST00000413157,ENST00000522886
ENSG00000075388	ENST00000168712
ENSG00000075391	ENST00000433130,ENST00000367649,ENST00000448150,ENST00000462775
ENSG00000075399	ENST00000389386,ENST00000561976
ENSG00000075407	ENST00000351773,ENST00000361085
ENSG00000075413	ENST00000416682,ENST00000559274,ENST00000335102,ENST00000216288,ENST00000429436,ENST00000561314,ENST00000440884,ENST00000554627,ENST00000553942,ENST00000303622,ENST00000556744
ENSG00000075415	ENST00000547869,ENST00000551123,ENST00000552981,ENST00000551917,ENST00000228318,ENST00000401722,ENST00000548480,ENST00000549338,ENST00000546766,ENST00000188376
ENSG00000075420	ENST00000416957,ENST00000469491,ENST00000443501,ENST00000336824,ENST00000415807
ENSG00000075426	ENST00000545753,ENST00000379619,ENST00000264716
ENSG00000075429	ENST00000307139,ENST00000169565,ENST00000533854
ENSG00000075461	ENST00000262138
ENSG00000075539	ENST00000358350,ENST00000502925,ENST00000507873,ENST00000537810,ENST00000507711,ENST00000514617,ENST00000503238,ENST00000264319
ENSG00000075568	ENST00000438715,ENST00000186436,ENST00000425805,ENST00000418629
ENSG00000075618	ENST00000340250,ENST00000382361,ENST00000473330
ENSG00000075643	ENST00000261326
ENSG00000075651	ENST00000351298,ENST00000342215,ENST00000467432,ENST00000446289,ENST00000356327,ENST00000340989,ENST00000465816
ENSG00000075673	ENST00000218548,ENST00000381946
ENSG00000075702	ENST00000589953,ENST00000587391,ENST00000378860,ENST00000388999,ENST00000270301,ENST00000401500
ENSG00000075711	ENST00000422288,ENST00000471733,ENST00000419354,ENST00000419227,ENST00000450955,ENST00000357674,ENST00000448528,ENST00000477312,ENST00000452595,ENST00000392381,ENST00000346964,ENST00000392382,ENST00000314062,ENST00000443183,ENST00000453607
ENSG00000075785	ENST00000485280,ENST00000493186,ENST00000464496,ENST00000482525,ENST00000483906,ENST00000490093,ENST00000491681,ENST00000265062
ENSG00000075790	ENST00000421217,ENST00000442065,ENST00000379119,ENST00000494086,ENST00000491150,ENST00000005259,ENST00000457837,ENST00000479917,ENST00000379121,ENST00000445771,ENST00000436699,ENST00000465919,ENST00000379117
ENSG00000075856	ENST00000546815,ENST00000546728,ENST00000547528,ENST00000431469,ENST00000228284,ENST00000548077
ENSG00000075884	ENST00000295095,ENST00000552641,ENST00000409869
ENSG00000075886	ENST00000321253
ENSG00000075914	ENST00000461361,ENST00000491476,ENST00000467846,ENST00000482004,ENST00000468667,ENST00000265564
ENSG00000075945	ENST00000538366,ENST00000367765,ENST00000540905,ENST00000367767,ENST00000361580
ENSG00000075975	ENST00000411987,ENST00000448482,ENST00000170447
ENSG00000076003	ENST00000264156,ENST00000492091
ENSG00000076043	ENST00000538791,ENST00000539788,ENST00000544827,ENST00000265881,ENST00000544507,ENST00000538403,ENST00000546316,ENST00000539275
ENSG00000076053	ENST00000545678,ENST00000544313,ENST00000375490,ENST00000542140,ENST00000541475,ENST00000540163
ENSG00000076067	ENST00000549945,ENST00000552247,ENST00000551369,ENST00000262031
ENSG00000076108	ENST00000549884,ENST00000551812,ENST00000179765,ENST00000549787,ENST00000379441
ENSG00000076201	ENST00000265562,ENST00000431726,ENST00000602307
ENSG00000076242	ENST00000456676,ENST00000539477,ENST00000435176,ENST00000458205,ENST00000231790,ENST00000536378,ENST00000455445
ENSG00000076248	ENST00000242576,ENST00000446767,ENST00000336865,ENST00000539287
ENSG00000076258	ENST00000475780,ENST00000367749,ENST00000497228
ENSG00000076321	ENST00000546011,ENST00000209884
ENSG00000076344	ENST00000477143,ENST00000168869,ENST00000359740,ENST00000316163,ENST00000397770,ENST00000481672
ENSG00000076351	ENST00000440501,ENST00000584729
ENSG00000076356	ENST00000483048,ENST00000367033
ENSG00000076382	ENST00000321765
ENSG00000076513	ENST00000553025,ENST00000546476,ENST00000261739,ENST00000553251,ENST00000547639
ENSG00000076554	ENST00000379097,ENST00000517427,ENST00000518937,ENST00000519303,ENST00000517462,ENST00000520527,ENST00000379096,ENST00000448733
ENSG00000076555	ENST00000377854,ENST00000538526,ENST00000543201,ENST00000377848,ENST00000338432
ENSG00000076604	ENST00000262395,ENST00000584944,ENST00000262396,ENST00000586813,ENST00000461195,ENST00000473421,ENST00000475329,ENST00000444415,ENST00000422344,ENST00000469529
ENSG00000076641	ENST00000220597
ENSG00000076650	ENST00000170564,ENST00000590062
ENSG00000076662	ENST00000589900,ENST00000590569,ENST00000589261,ENST00000587992,ENST00000589249,ENST00000585439,ENST00000160262
ENSG00000076685	ENST00000452156,ENST00000423468,ENST00000404739,ENST00000487810,ENST00000470228,ENST00000461461,ENST00000369857,ENST00000343289,ENST00000552185,ENST00000458345
ENSG00000076706	ENST00000528976,ENST00000528533,ENST00000392814,ENST00000525586,ENST00000264036
ENSG00000076716	ENST00000370828,ENST00000535467
ENSG00000076770	ENST00000473364,ENST00000436215,ENST00000370839,ENST00000370853,ENST00000538204,ENST00000421707,ENST00000370844,ENST00000370849,ENST00000394311,ENST00000370857
ENSG00000076826	ENST00000446248,ENST00000595692,ENST00000160298
ENSG00000076864	ENST00000374763,ENST00000290101,ENST00000359708,ENST00000495204,ENST00000471600,ENST00000374761,ENST00000374757,ENST00000542643,ENST00000374765
ENSG00000076924	ENST00000595288,ENST00000534844,ENST00000358368
ENSG00000076928	ENST00000378152,ENST00000599846,ENST00000354532,ENST00000337665,ENST00000347545,ENST00000600274,ENST00000598812
ENSG00000076944	ENST00000441779,ENST00000599400,ENST00000599737,ENST00000221283,ENST00000600702,ENST00000414284
ENSG00000077044	ENST00000409813,ENST00000264057,ENST00000447484
ENSG00000077063	ENST00000482124,ENST00000441556,ENST00000160373,ENST00000416239,ENST00000435233,ENST00000446636
ENSG00000077080	ENST00000489904,ENST00000485601,ENST00000487225,ENST00000160382
ENSG00000077092	ENST00000458646,ENST00000480001,ENST00000437042,ENST00000404969,ENST00000462272,ENST00000330688,ENST00000383772
ENSG00000077097	ENST00000435706,ENST00000540199,ENST00000264331,ENST00000413971,ENST00000542520
ENSG00000077147	ENST00000443638,ENST00000464654,ENST00000371142
ENSG00000077150	ENST00000369966,ENST00000189444,ENST00000471698,ENST00000428099,ENST00000467116
ENSG00000077152	ENST00000367274
ENSG00000077157	ENST00000367269,ENST00000491336,ENST00000608999,ENST00000367270,ENST00000336894,ENST00000466273,ENST00000290419,ENST00000391959
ENSG00000077232	ENST00000444005,ENST00000418559,ENST00000264065,ENST00000537515,ENST00000459930,ENST00000491074
ENSG00000077235	ENST00000561623,ENST00000356183
ENSG00000077238	ENST00000449195,ENST00000565696,ENST00000543915,ENST00000380922,ENST00000170630,ENST00000568746,ENST00000395762
ENSG00000077254	ENST00000524536,ENST00000370793,ENST00000530709,ENST00000525113,ENST00000370792,ENST00000370794,ENST00000357428,ENST00000528150
ENSG00000077264	ENST00000372007,ENST00000262836,ENST00000372010,ENST00000360648,ENST00000446737,ENST00000518291,ENST00000519681,ENST00000417227,ENST00000425146,ENST00000429193
ENSG00000077274	ENST00000541758,ENST00000324068
ENSG00000077279	ENST00000488120,ENST00000338081,ENST00000371993,ENST00000496551,ENST00000356220,ENST00000358070,ENST00000356915
ENSG00000077312	ENST00000601393,ENST00000596860,ENST00000243563
ENSG00000077327	ENST00000538630,ENST00000376603,ENST00000376624,ENST00000376601,ENST00000490361
ENSG00000077348	ENST00000593523,ENST00000593771,ENST00000221233
ENSG00000077380	ENST00000479806,ENST00000409453,ENST00000409197,ENST00000397119,ENST00000534253,ENST00000482454,ENST00000409773,ENST00000508530,ENST00000263811,ENST00000340296
ENSG00000077420	ENST00000356785,ENST00000376236
ENSG00000077454	ENST00000485583,ENST00000310300
ENSG00000077458	ENST00000545654,ENST00000543641,ENST00000358780,ENST00000537749,ENST00000542135,ENST00000536839,ENST00000398187,ENST00000540054
ENSG00000077463	ENST00000600938,ENST00000381935,ENST00000305232,ENST00000596298,ENST00000595670,ENST00000594279,ENST00000337491,ENST00000599394,ENST00000599365,ENST00000600540,ENST00000596119
ENSG00000077498	ENST00000263321
ENSG00000077514	ENST00000531615,ENST00000532497,ENST00000263681,ENST00000530511,ENST00000527458,ENST00000528481
ENSG00000077616	ENST00000534061,ENST00000526637,ENST00000525171,ENST00000524501,ENST00000527493,ENST00000375944,ENST00000321955,ENST00000529090
ENSG00000077684	ENST00000413543,ENST00000503785,ENST00000504089,ENST00000226319,ENST00000511647,ENST00000507833,ENST00000510308,ENST00000512960,ENST00000452328,ENST00000508997
ENSG00000077713	ENST00000336249,ENST00000488158,ENST00000493093,ENST00000217909
ENSG00000077721	ENST00000371569,ENST00000371558
ENSG00000077782	ENST00000397103,ENST00000341462,ENST00000326324,ENST00000425967,ENST00000356207,ENST00000533619,ENST00000532791,ENST00000531196,ENST00000526570,ENST00000447712,ENST00000335922,ENST00000527114,ENST00000397113,ENST00000397108,ENST00000397091
ENSG00000077800	ENST00000252037,ENST00000445032,ENST00000431982,ENST00000429879,ENST00000413573
ENSG00000077809	ENST00000353920,ENST00000443166,ENST00000346152,ENST00000324896,ENST00000490431,ENST00000416070
ENSG00000077935	ENST00000357450,ENST00000404354
ENSG00000077942	ENST00000327858,ENST00000348697
ENSG00000077943	ENST00000378076
ENSG00000077984	ENST00000480798,ENST00000376835
ENSG00000078018	ENST00000199940,ENST00000471619,ENST00000447185,ENST00000445941,ENST00000360351,ENST00000482864,ENST00000452717,ENST00000392194,ENST00000361559
ENSG00000078043	ENST00000324794,ENST00000398654,ENST00000545673,ENST00000585916
ENSG00000078053	ENST00000471913,ENST00000356264,ENST00000462072,ENST00000467580,ENST00000441628,ENST00000325590,ENST00000428293,ENST00000450124
ENSG00000078061	ENST00000489496,ENST00000377045,ENST00000290277,ENST00000377039
ENSG00000078070	ENST00000492597,ENST00000487634,ENST00000476176,ENST00000497959,ENST00000265594,ENST00000539926,ENST00000490284,ENST00000495767
ENSG00000078081	ENST00000466939,ENST00000265598
ENSG00000078098	ENST00000443424,ENST00000480044,ENST00000462608,ENST00000188790,ENST00000422436
ENSG00000078114	ENST00000377159,ENST00000377122,ENST00000417816
ENSG00000078124	ENST00000530182,ENST00000278544,ENST00000534206,ENST00000526597,ENST00000531461,ENST00000525194,ENST00000527508,ENST00000532485,ENST00000531352,ENST00000530334,ENST00000525861,ENST00000538157
ENSG00000078140	ENST00000513231,ENST00000295963,ENST00000445950,ENST00000438068,ENST00000261427,ENST00000510719,ENST00000503368
ENSG00000078142	ENST00000398870,ENST00000587328,ENST00000593098,ENST00000262039,ENST00000588156
ENSG00000078177	ENST00000511480,ENST00000513269,ENST00000261435
ENSG00000078237	ENST00000179259,ENST00000537251
ENSG00000078246	ENST00000545331,ENST00000544943,ENST00000541678,ENST00000448120,ENST00000538354,ENST00000538704,ENST00000397132
ENSG00000078269	ENST00000449859,ENST00000367122,ENST00000355585,ENST00000367121,ENST00000485863
ENSG00000078295	ENST00000338316,ENST00000537121
ENSG00000078304	ENST00000334743,ENST00000328724,ENST00000422945,ENST00000350249
ENSG00000078328	ENST00000422070,ENST00000355637,ENST00000550418,ENST00000436368,ENST00000551752,ENST00000535565,ENST00000340209,ENST00000547372,ENST00000311745,ENST00000547605,ENST00000547338,ENST00000552089
ENSG00000078369	ENST00000434686,ENST00000378609,ENST00000472614,ENST00000437146,ENST00000439272,ENST00000607589
ENSG00000078399	ENST00000343483
ENSG00000078401	ENST00000379375
ENSG00000078403	ENST00000446906,ENST00000307729,ENST00000377059,ENST00000438473,ENST00000377072
ENSG00000078487	ENST00000324725,ENST00000490089,ENST00000398027,ENST00000360951,ENST00000490721
ENSG00000078549	ENST00000409489,ENST00000431811,ENST00000304166,ENST00000396211,ENST00000409363
ENSG00000078579	ENST00000180166
ENSG00000078589	ENST00000475374,ENST00000171757
ENSG00000078596	ENST00000434584,ENST00000373298,ENST00000469541
ENSG00000078618	ENST00000544028,ENST00000483007,ENST00000354831,ENST00000440943,ENST00000539524,ENST00000485608,ENST00000352171
ENSG00000078668	ENST00000522069,ENST00000392935,ENST00000518563,ENST00000022615,ENST00000518495,ENST00000522572,ENST00000520115,ENST00000522010,ENST00000521158,ENST00000521348
ENSG00000078674	ENST00000519253,ENST00000518537,ENST00000518930,ENST00000524226,ENST00000523055,ENST00000517730,ENST00000325083
ENSG00000078687	ENST00000588847,ENST00000541771,ENST00000335749,ENST00000588061,ENST00000544502,ENST00000301624,ENST00000591851
ENSG00000078699	ENST00000342704,ENST00000346541,ENST00000359606,ENST00000375279,ENST00000397800,ENST00000491618,ENST00000492345
ENSG00000078747	ENST00000535650,ENST00000262650,ENST00000483727,ENST00000374864
ENSG00000078795	ENST00000414094,ENST00000503015,ENST00000350250,ENST00000290431,ENST00000502810,ENST00000508638,ENST00000511176,ENST00000508883
ENSG00000078804	ENST00000374809,ENST00000374810
ENSG00000078808	ENST00000465727,ENST00000545427,ENST00000263741,ENST00000360001,ENST00000403997
ENSG00000078814	ENST00000456649,ENST00000435272,ENST00000446156,ENST00000433934,ENST00000453028,ENST00000262873
ENSG00000078898	ENST00000170150
ENSG00000078900	ENST00000378285,ENST00000603362,ENST00000357733,ENST00000604074,ENST00000603364,ENST00000378280,ENST00000604479,ENST00000346387,ENST00000354437,ENST00000378290,ENST00000378295,ENST00000378288
ENSG00000078902	ENST00000317204,ENST00000528719,ENST00000530506,ENST00000527886,ENST00000542915,ENST00000530541,ENST00000263646
ENSG00000078967	ENST00000394798,ENST00000222402,ENST00000440652
ENSG00000079101	ENST00000584046,ENST00000338387,ENST00000540035,ENST00000580436,ENST00000579494,ENST00000581619,ENST00000400606
ENSG00000079102	ENST00000524215,ENST00000522467,ENST00000518256,ENST00000521375,ENST00000518992,ENST00000518954,ENST00000518823,ENST00000518449,ENST00000523629,ENST00000517493,ENST00000523168,ENST00000521902,ENST00000520974,ENST00000517919,ENST00000520428,ENST00000519422,ENST00000519847,ENST00000519061,ENST00000521897,ENST00000265814,ENST00000518844,ENST00000522065,ENST00000519577,ENST00000522860,ENST00000520172…
ENSG00000079112	ENST00000450165,ENST00000027335,ENST00000520952,ENST00000441892
ENSG00000079134	ENST00000584470,ENST00000580038,ENST00000583228,ENST00000585307,ENST00000261600,ENST00000578529,ENST00000579232,ENST00000579891
ENSG00000079150	ENST00000434643,ENST00000464248,ENST00000233092,ENST00000424785
ENSG00000079215	ENST00000505202,ENST00000265113,ENST00000381918,ENST00000514563,ENST00000513646,ENST00000513903,ENST00000509272,ENST00000502864
ENSG00000079246	ENST00000429133,ENST00000392132,ENST00000476360,ENST00000392133,ENST00000417391
ENSG00000079257	ENST00000264265,ENST00000482640
ENSG00000079263	ENST00000420434,ENST00000538494,ENST00000373645,ENST00000343805,ENST00000392045,ENST00000350136,ENST00000486687,ENST00000544128,ENST00000543928,ENST00000417495
ENSG00000079277	ENST00000341183,ENST00000371945,ENST00000342571,ENST00000371944,ENST00000371946
ENSG00000079308	ENST00000413554,ENST00000430930,ENST00000171887,ENST00000310858,ENST00000446903,ENST00000419504
ENSG00000079313	ENST00000170168
ENSG00000079332	ENST00000458634,ENST00000452767,ENST00000373238,ENST00000431664,ENST00000373241,ENST00000373242
ENSG00000079335	ENST00000370124,ENST00000455467,ENST00000542213,ENST00000544534,ENST00000336454,ENST00000361544,ENST00000370125,ENST00000469387
ENSG00000079337	ENST00000482843,ENST00000405493,ENST00000547856,ENST00000494764,ENST00000548919,ENST00000479866,ENST00000171000,ENST00000549151,ENST00000495465,ENST00000449771,ENST00000395358,ENST00000389212
ENSG00000079385	ENST00000403444,ENST00000308072,ENST00000352591,ENST00000377806,ENST00000599389,ENST00000403461,ENST00000161559,ENST00000403136,ENST00000344391,ENST00000358394
ENSG00000079387	ENST00000448372,ENST00000551358,ENST00000549595,ENST00000552189,ENST00000339976,ENST00000004980,ENST00000549518,ENST00000551330
ENSG00000079393	ENST00000479884,ENST00000478873,ENST00000607131,ENST00000372702,ENST00000372700,ENST00000394707,ENST00000308475,ENST00000605915,ENST00000491677,ENST00000472493,ENST00000494588
ENSG00000079432	ENST00000160740,ENST00000575354,ENST00000572681
ENSG00000079435	ENST00000599783,ENST00000599211,ENST00000244289
ENSG00000079459	ENST00000525900,ENST00000443614,ENST00000525777,ENST00000220584,ENST00000525954,ENST00000528812,ENST00000525607,ENST00000538689,ENST00000446331,ENST00000528643,ENST00000530664
ENSG00000079462	ENST00000595530,ENST00000538771,ENST00000262890
ENSG00000079482	ENST00000467444,ENST00000540071,ENST00000355520
ENSG00000079557	ENST00000505794,ENST00000226355
ENSG00000079616	ENST00000160827,ENST00000563666,ENST00000400751,ENST00000569636,ENST00000561482,ENST00000400750,ENST00000569382,ENST00000570173
ENSG00000079689	ENST00000377961,ENST00000334979
ENSG00000079691	ENST00000329474,ENST00000497227,ENST00000377969
ENSG00000079739	ENST00000540265,ENST00000371084,ENST00000371083
ENSG00000079785	ENST00000233084,ENST00000381341,ENST00000459706
ENSG00000079805	ENST00000408974,ENST00000389253,ENST00000585892,ENST00000314646,ENST00000590806,ENST00000355667,ENST00000359692,ENST00000593203
ENSG00000079819	ENST00000368128,ENST00000532499,ENST00000337057,ENST00000529208,ENST00000530481,ENST00000525193,ENST00000530707,ENST00000527411,ENST00000526983,ENST00000392427,ENST00000529709,ENST00000445890,ENST00000527659,ENST00000528282,ENST00000525271,ENST00000531356
ENSG00000079841	ENST00000520567,ENST00000517827,ENST00000522291,ENST00000538414,ENST00000425662,ENST00000517960,ENST00000414192,ENST00000401910,ENST00000463023,ENST00000264839,ENST00000370420,ENST00000521978,ENST00000453976,ENST00000518273,ENST00000348717,ENST00000523963,ENST00000491071,ENST00000431478,ENST00000517433,ENST00000522211
ENSG00000079931	ENST00000367963,ENST00000336749,ENST00000489128
ENSG00000079950	ENST00000367941,ENST00000367937
ENSG00000079974	ENST00000413505
ENSG00000079999	ENST00000590237,ENST00000171111,ENST00000590593,ENST00000393623
ENSG00000080007	ENST00000539829,ENST00000370336,ENST00000464221
ENSG00000080031	ENST00000263434,ENST00000588559,ENST00000376350
ENSG00000080166	ENST00000472871,ENST00000446125,ENST00000377028
ENSG00000080189	ENST00000317734,ENST00000372230,ENST00000372227,ENST00000543605,ENST00000480329,ENST00000243896,ENST00000372229,ENST00000493599,ENST00000487729
ENSG00000080200	ENST00000389622,ENST00000495403,ENST00000485253,ENST00000182096
ENSG00000080224	ENST00000389672,ENST00000506569,ENST00000470610,ENST00000542517
ENSG00000080293	ENST00000019103,ENST00000485440
ENSG00000080298	ENST00000449190,ENST00000457373,ENST00000382004,ENST00000381984,ENST00000451859,ENST00000358730,ENST00000302303
ENSG00000080345	ENST00000414861,ENST00000428287,ENST00000444746,ENST00000430328,ENST00000243326,ENST00000453091,ENST00000433166
ENSG00000080371	ENST00000261263
ENSG00000080493	ENST00000264485,ENST00000425175,ENST00000512686,ENST00000351898,ENST00000340595,ENST00000514331
ENSG00000080503	ENST00000349721,ENST00000382194,ENST00000382183,ENST00000417599,ENST00000423555,ENST00000357248,ENST00000452193,ENST00000416751,ENST00000382203,ENST00000382185,ENST00000382186,ENST00000324954,ENST00000302401
ENSG00000080511	ENST00000171214,ENST00000591589
ENSG00000080546	ENST00000368971,ENST00000302071,ENST00000356644,ENST00000436639
ENSG00000080561	ENST00000262843,ENST00000443968
ENSG00000080573	ENST00000264828
ENSG00000080603	ENST00000344771,ENST00000380361,ENST00000395059,ENST00000262518
ENSG00000080608	ENST00000397885,ENST00000382032
ENSG00000080618	ENST00000181383,ENST00000439329
ENSG00000080644	ENST00000326828,ENST00000559658,ENST00000348639
ENSG00000080709	ENST00000505491,ENST00000507750,ENST00000264773,ENST00000503706,ENST00000512097
ENSG00000080802	ENST00000315544,ENST00000541284,ENST00000414802,ENST00000423368,ENST00000356162,ENST00000428680,ENST00000361528,ENST00000451834
ENSG00000080815	ENST00000559361,ENST00000553599,ENST00000261970,ENST00000553447,ENST00000557293,ENST00000555386,ENST00000560005,ENST00000556533,ENST00000556066,ENST00000357710,ENST00000557356,ENST00000557037,ENST00000556011,ENST00000344094,ENST00000554131,ENST00000553719,ENST00000557511,ENST00000555254,ENST00000556951,ENST00000553855,ENST00000324501,ENST00000556864,ENST00000394164,ENST00000394157
ENSG00000080819	ENST00000264193
ENSG00000080822	ENST00000513873,ENST00000394185,ENST00000506885,ENST00000341181,ENST00000510545,ENST00000394181,ENST00000503004,ENST00000394180,ENST00000437922
ENSG00000080823	ENST00000522874,ENST00000193029,ENST00000524207,ENST00000562292,ENST00000518686,ENST00000519569,ENST00000521966,ENST00000517537,ENST00000361847
ENSG00000080824	ENST00000334701,ENST00000216281
ENSG00000080839	ENST00000525052,ENST00000373664,ENST00000344359
ENSG00000080845	ENST00000482872,ENST00000401952,ENST00000373907,ENST00000479220,ENST00000482037,ENST00000495241,ENST00000339266,ENST00000475894,ENST00000489701,ENST00000373913,ENST00000340491,ENST00000491207
ENSG00000080854	ENST00000321016,ENST00000533160,ENST00000526663,ENST00000533871
ENSG00000080910	ENST00000473386,ENST00000367415,ENST00000367421,ENST00000496448,ENST00000476712
ENSG00000080986	ENST00000261597
ENSG00000081014	ENST00000558439,ENST00000561397,ENST00000261842,ENST00000561393,ENST00000560508
ENSG00000081019	ENST00000261441,ENST00000476412
ENSG00000081026	ENST00000369611,ENST00000307546,ENST00000369615,ENST00000369617
ENSG00000081041	ENST00000508487
ENSG00000081051	ENST00000514279,ENST00000395792,ENST00000506820,ENST00000508838
ENSG00000081052	ENST00000396625,ENST00000329662
ENSG00000081059	ENST00000524342
ENSG00000081087	ENST00000440575,ENST00000193322,ENST00000472669
ENSG00000081138	ENST00000397968,ENST00000323011,ENST00000536984
ENSG00000081148	ENST00000193391
ENSG00000081154	ENST00000296024,ENST00000460231,ENST00000265260,ENST00000470490,ENST00000498274
ENSG00000081177	ENST00000409949,ENST00000409014,ENST00000409018,ENST00000449989,ENST00000409242,ENST00000409675,ENST00000492815,ENST00000312994
ENSG00000081181	ENST00000557120,ENST00000261783
ENSG00000081189	ENST00000510980,ENST00000508569,ENST00000510942,ENST00000514028,ENST00000504921,ENST00000340208,ENST00000514015,ENST00000506554,ENST00000437473,ENST00000539796,ENST00000424173
ENSG00000081237	ENST00000491302,ENST00000348564,ENST00000442510,ENST00000594404,ENST00000367376,ENST00000529828,ENST00000367367,ENST00000530727,ENST00000352140
ENSG00000081248	ENST00000362061,ENST00000367338
ENSG00000081277	ENST00000352845,ENST00000263946,ENST00000367324
ENSG00000081307	ENST00000505777,ENST00000473651,ENST00000356232,ENST00000468227,ENST00000464068,ENST00000494238,ENST00000493720,ENST00000264991,ENST00000489361
ENSG00000081320	ENST00000420683,ENST00000263955,ENST00000409228
ENSG00000081377	ENST00000412285,ENST00000480920,ENST00000452280,ENST00000375242,ENST00000375236,ENST00000375241,ENST00000496750,ENST00000474602,ENST00000415608,ENST00000463569,ENST00000375240,ENST00000265659
ENSG00000081386	ENST00000223428,ENST00000375231,ENST00000374641
ENSG00000081479	ENST00000461418,ENST00000263816
ENSG00000081665	ENST00000587822,ENST00000540806,ENST00000443905,ENST00000450683,ENST00000591639
ENSG00000081692	ENST00000480590,ENST00000366758,ENST00000438896
ENSG00000081721	ENST00000484291,ENST00000367943
ENSG00000081760	ENST00000261686,ENST00000538851,ENST00000441247,ENST00000545511,ENST00000316543,ENST00000316519
ENSG00000081791	ENST00000194118,ENST00000508751,ENST00000432126
ENSG00000081800	ENST00000194130,ENST00000539873,ENST00000427975,ENST00000439260
ENSG00000081803	ENST00000313070,ENST00000397721,ENST00000412584,ENST00000334010,ENST00000449022,ENST00000462699
ENSG00000081818	ENST00000194152
ENSG00000081842	ENST00000529310
ENSG00000081853	ENST00000394576
ENSG00000081870	ENST00000371377
ENSG00000081913	ENST00000400316,ENST00000262719
ENSG00000081923	ENST00000536015,ENST00000283684
ENSG00000081985	ENST00000441640,ENST00000541374,ENST00000544434,ENST00000262345,ENST00000371000
ENSG00000082014	ENST00000356800,ENST00000472789,ENST00000392811,ENST00000470588,ENST00000469154,ENST00000262188
ENSG00000082068	ENST00000504564,ENST00000511906,ENST00000265107,ENST00000510699
ENSG00000082074	ENST00000540520,ENST00000505428,ENST00000351578,ENST00000512982,ENST00000515010
ENSG00000082126	ENST00000409474,ENST00000447335,ENST00000428900,ENST00000315506,ENST00000359962,ENST00000409143,ENST00000396886
ENSG00000082146	ENST00000415688,ENST00000194530,ENST00000466770,ENST00000392249
ENSG00000082153	ENST00000410110,ENST00000452790,ENST00000409600,ENST00000452206,ENST00000409226
ENSG00000082175	ENST00000528960,ENST00000534013,ENST00000530764,ENST00000534780,ENST00000533207,ENST00000325455,ENST00000263463
ENSG00000082196	ENST00000513471,ENST00000231338,ENST00000508398,ENST00000382065
ENSG00000082213	ENST00000517780,ENST00000355907,ENST00000325366
ENSG00000082258	ENST00000537343,ENST00000295238,ENST00000419781,ENST00000264157,ENST00000452839
ENSG00000082269	ENST00000505868,ENST00000361499,ENST00000515323,ENST00000418814,ENST00000393299,ENST00000194672,ENST00000457062,ENST00000505769,ENST00000370479
ENSG00000082293	ENST00000322773,ENST00000393344
ENSG00000082397	ENST00000341928,ENST00000544123,ENST00000581661,ENST00000545076,ENST00000542652,ENST00000342933,ENST00000584670,ENST00000580316,ENST00000540638,ENST00000400111
ENSG00000082438	ENST00000448708,ENST00000456171,ENST00000194871,ENST00000342193,ENST00000414843,ENST00000439313,ENST00000452626,ENST00000392717,ENST00000409184,ENST00000445474,ENST00000375458,ENST00000444537
ENSG00000082458	ENST00000194900,ENST00000374355,ENST00000374360,ENST00000542398,ENST00000463252
ENSG00000082482	ENST00000474771,ENST00000391895,ENST00000486921,ENST00000444842,ENST00000391894,ENST00000467031
ENSG00000082497	ENST00000490620,ENST00000367012
ENSG00000082512	ENST00000336184,ENST00000261464,ENST00000462410,ENST00000427925,ENST00000367004,ENST00000488428
ENSG00000082515	ENST00000522038,ENST00000523037,ENST00000265229
ENSG00000082516	ENST00000285873
ENSG00000082556	ENST00000522508,ENST00000524278,ENST00000265572,ENST00000520287
ENSG00000082641	ENST00000583210,ENST00000580037,ENST00000357480,ENST00000536222,ENST00000362042,ENST00000582155,ENST00000577411,ENST00000361665,ENST00000577431,ENST00000585291,ENST00000583378,ENST00000584634
ENSG00000082684	ENST00000195173,ENST00000393583,ENST00000357599,ENST00000451055,ENST00000475244
ENSG00000082701	ENST00000264235,ENST00000316626
ENSG00000082781	ENST00000476988,ENST00000481591,ENST00000496703,ENST00000296181
ENSG00000082805	ENST00000440394,ENST00000589028,ENST00000542302,ENST00000536573,ENST00000543086,ENST00000355446,ENST00000545948,ENST00000347735,ENST00000397203,ENST00000546231,ENST00000538971,ENST00000360905
ENSG00000082898	ENST00000457483,ENST00000420673,ENST00000451765,ENST00000449444,ENST00000404992,ENST00000481214,ENST00000401558,ENST00000422552,ENST00000443240,ENST00000436018,ENST00000406957,ENST00000495003,ENST00000428210
ENSG00000082929	ENST00000195455,ENST00000505296,ENST00000515342
ENSG00000082996	ENST00000467996,ENST00000467977,ENST00000361785,ENST00000344229,ENST00000466795,ENST00000468648,ENST00000474348,ENST00000491086,ENST00000490631,ENST00000392894,ENST00000459632
ENSG00000083067	ENST00000377110,ENST00000377105,ENST00000408909,ENST00000377106,ENST00000396280,ENST00000377097,ENST00000396285,ENST00000361823,ENST00000377111,ENST00000377101,ENST00000360823,ENST00000358082,ENST00000423814,ENST00000396292,ENST00000354500,ENST00000357533,ENST00000396283
ENSG00000083093	ENST00000568219,ENST00000261584
ENSG00000083097	ENST00000237163,ENST00000349129,ENST00000536812,ENST00000369739
ENSG00000083099	ENST00000524153,ENST00000523377,ENST00000523793,ENST00000523075,ENST00000520897,ENST00000520318,ENST00000517396,ENST00000520441,ENST00000412237,ENST00000521961
ENSG00000083123	ENST00000369760,ENST00000486968,ENST00000356489,ENST00000545529,ENST00000320393
ENSG00000083168	ENST00000485568,ENST00000406337,ENST00000396930,ENST00000418721,ENST00000265713
ENSG00000083223	ENST00000277141,ENST00000375963,ENST00000375960,ENST00000375961,ENST00000375957
ENSG00000083290	ENST00000395544,ENST00000361658
ENSG00000083307	ENST00000474338,ENST00000251808,ENST00000395927
ENSG00000083312	ENST00000506351,ENST00000337273,ENST00000454282,ENST00000523768
ENSG00000083444	ENST00000376369,ENST00000429000,ENST00000449038,ENST00000196061,ENST00000358133,ENST00000485046
ENSG00000083454	ENST00000225328,ENST00000551178,ENST00000552456,ENST00000549063,ENST00000547178,ENST00000345901
ENSG00000083457	ENST00000570360,ENST00000571937,ENST00000263087,ENST00000570415,ENST00000572433,ENST00000572179
ENSG00000083520	ENST00000490646,ENST00000377767,ENST00000545453,ENST00000377780
ENSG00000083535	ENST00000326291
ENSG00000083544	ENST00000535286,ENST00000377882,ENST00000377894,ENST00000196169,ENST00000463109,ENST00000377881
ENSG00000083635	ENST00000379161
ENSG00000083642	ENST00000447833,ENST00000315596,ENST00000450460
ENSG00000083720	ENST00000509987,ENST00000512084,ENST00000508557,ENST00000510634,ENST00000196371
ENSG00000083750	ENST00000374941,ENST00000262850
ENSG00000083782	ENST00000550203,ENST00000261172,ENST00000551767
ENSG00000083799	ENST00000398568,ENST00000311559,ENST00000540145,ENST00000427738,ENST00000564326,ENST00000569418,ENST00000568704
ENSG00000083807	ENST00000601355,ENST00000594683,ENST00000263093
ENSG00000083812	ENST00000536459,ENST00000535298,ENST00000196482,ENST00000593925
ENSG00000083814	ENST00000335820,ENST00000317398,ENST00000601584,ENST00000600125
ENSG00000083817	ENST00000196489
ENSG00000083828	ENST00000391702,ENST00000396154
ENSG00000083838	ENST00000391694,ENST00000596341,ENST00000594369
ENSG00000083845	ENST00000598495,ENST00000601521,ENST00000196551,ENST00000596046,ENST00000598098,ENST00000599232
ENSG00000083857	ENST00000441802
ENSG00000083896	ENST00000510746
ENSG00000083937	ENST00000494980,ENST00000472024,ENST00000263780
ENSG00000084070	ENST00000487871,ENST00000372718,ENST00000539317,ENST00000372708
ENSG00000084072	ENST00000482751,ENST00000356511,ENST00000475350,ENST00000470018,ENST00000372830,ENST00000497370,ENST00000495526,ENST00000480169,ENST00000324379,ENST00000474804,ENST00000470213
ENSG00000084073	ENST00000372759,ENST00000474142
ENSG00000084090	ENST00000495687,ENST00000337288,ENST00000443962
ENSG00000084092	ENST00000264230
ENSG00000084093	ENST00000309042,ENST00000514063
ENSG00000084110	ENST00000548636,ENST00000538703,ENST00000261208,ENST00000541929,ENST00000546999,ENST00000544080
ENSG00000084112	ENST00000326470,ENST00000546433,ENST00000360239,ENST00000551165,ENST00000326495
ENSG00000084207	ENST00000476137,ENST00000494593,ENST00000398606,ENST00000498765,ENST00000464930,ENST00000398603
ENSG00000084234	ENST00000528499,ENST00000543137,ENST00000338167,ENST00000263574,ENST00000533616,ENST00000539648,ENST00000278756,ENST00000345598
ENSG00000084444	ENST00000197268,ENST00000416494,ENST00000537625
ENSG00000084453	ENST00000452078,ENST00000480394,ENST00000458504,ENST00000307378,ENST00000537524,ENST00000463718,ENST00000544290,ENST00000544020,ENST00000390670
ENSG00000084463	ENST00000261167,ENST00000535638
ENSG00000084623	ENST00000373586,ENST00000489353,ENST00000355082,ENST00000471486
ENSG00000084628	ENST00000373736,ENST00000263693,ENST00000530145,ENST00000533581
ENSG00000084636	ENST00000532877,ENST00000373672,ENST00000271069,ENST00000373668
ENSG00000084652	ENST00000373610,ENST00000373609
ENSG00000084674	ENST00000399256,ENST00000233242
ENSG00000084676	ENST00000395856,ENST00000405141,ENST00000288599,ENST00000348332,ENST00000407230,ENST00000406961,ENST00000538539
ENSG00000084693	ENST00000489683,ENST00000477136,ENST00000360131,ENST00000323064,ENST00000487078
ENSG00000084710	ENST00000403714,ENST00000264719,ENST00000402191,ENST00000401432,ENST00000405108
ENSG00000084731	ENST00000405914,ENST00000417737,ENST00000455394,ENST00000264712
ENSG00000084733	ENST00000462003,ENST00000495146,ENST00000473035,ENST00000264710
ENSG00000084734	ENST00000424318,ENST00000264717
ENSG00000084754	ENST00000492433,ENST00000380649
ENSG00000084764	ENST00000475633,ENST00000494788,ENST00000402218,ENST00000474367,ENST00000481222,ENST00000405074,ENST00000233121,ENST00000458529,ENST00000491354
ENSG00000084774	ENST00000403525,ENST00000428460,ENST00000264705
ENSG00000085063	ENST00000351554,ENST00000528700,ENST00000395850,ENST00000437761,ENST00000527926,ENST00000445143,ENST00000528987,ENST00000533403,ENST00000527577,ENST00000525763,ENST00000426650,ENST00000534312,ENST00000415002
ENSG00000085117	ENST00000342935,ENST00000526958,ENST00000525813,ENST00000527737,ENST00000532544,ENST00000227155,ENST00000524704,ENST00000525898
ENSG00000085185	ENST00000218147,ENST00000359304,ENST00000456822,ENST00000540052,ENST00000303743
ENSG00000085224	ENST00000395603,ENST00000480283,ENST00000373344
ENSG00000085231	ENST00000328663,ENST00000512152,ENST00000509462,ENST00000217893,ENST00000508954,ENST00000504109,ENST00000503245,ENST00000506736
ENSG00000085265	ENST00000371806
ENSG00000085274	ENST00000544106,ENST00000349841,ENST00000392733,ENST00000356716
ENSG00000085276	ENST00000468789,ENST00000475754,ENST00000472280,ENST00000487503,ENST00000484519,ENST00000392736,ENST00000460814,ENST00000481315,ENST00000494292,ENST00000494597,ENST00000464456,ENST00000460890,ENST00000433243,ENST00000264674
ENSG00000085377	ENST00000369110
ENSG00000085382	ENST00000518402,ENST00000517995,ENST00000262903,ENST00000518503,ENST00000416605,ENST00000369127,ENST00000517424
ENSG00000085415	ENST00000587761,ENST00000399892,ENST00000592170,ENST00000589446,ENST00000262124
ENSG00000085433	ENST00000529074,ENST00000369965,ENST00000369962,ENST00000531337,ENST00000530772,ENST00000361054,ENST00000400794,ENST00000357672
ENSG00000085449	ENST00000233055
ENSG00000085465	ENST00000369732,ENST00000540696
ENSG00000085491	ENST00000370041,ENST00000565488,ENST00000264128
ENSG00000085511	ENST00000348824,ENST00000392142,ENST00000536852,ENST00000541901,ENST00000544041,ENST00000366920,ENST00000366919,ENST00000544733,ENST00000490904
ENSG00000085514	ENST00000453419,ENST00000350573,ENST00000198536
ENSG00000085552	ENST00000361509,ENST00000368094,ENST00000476102
ENSG00000085563	ENST00000543898,ENST00000475929,ENST00000265724,ENST00000496821,ENST00000488737
ENSG00000085644	ENST00000574928,ENST00000574902,ENST00000576863,ENST00000396878
ENSG00000085662	ENST00000498373,ENST00000465351,ENST00000285930,ENST00000498771,ENST00000434222
ENSG00000085719	ENST00000198765,ENST00000521271,ENST00000517490
ENSG00000085721	ENST00000429751,ENST00000198767,ENST00000327307,ENST00000563559,ENST00000540462
ENSG00000085733	ENST00000538675,ENST00000376561,ENST00000346329,ENST00000393747,ENST00000301843
ENSG00000085741	ENST00000322563
ENSG00000085760	ENST00000417363,ENST00000404297,ENST00000366137,ENST00000417741,ENST00000412530,ENST00000403721,ENST00000420637,ENST00000441307,ENST00000446660,ENST00000394600,ENST00000263629
ENSG00000085788	ENST00000533100,ENST00000527834,ENST00000532222,ENST00000526370,ENST00000519857,ENST00000397166,ENST00000520272,ENST00000528358,ENST00000526237
ENSG00000085831	ENST00000262675,ENST00000451380,ENST00000447632,ENST00000439482,ENST00000262676,ENST00000371750,ENST00000413473,ENST00000422925,ENST00000411642,ENST00000371747
ENSG00000085832	ENST00000396122,ENST00000371730,ENST00000371733
ENSG00000085840	ENST00000371566,ENST00000371568
ENSG00000085871	ENST00000515067,ENST00000515137,ENST00000503816,ENST00000265498
ENSG00000085872	ENST00000198939,ENST00000546361
ENSG00000085978	ENST00000392021,ENST00000392017,ENST00000473865,ENST00000392020,ENST00000479942,ENST00000373525,ENST00000347464,ENST00000392018,ENST00000474148
ENSG00000085982	ENST00000251722,ENST00000450966,ENST00000409945,ENST00000427112,ENST00000483216,ENST00000430158
ENSG00000085998	ENST00000371992,ENST00000396420,ENST00000371986,ENST00000371984,ENST00000535522
ENSG00000085999	ENST00000459678,ENST00000371975,ENST00000442598,ENST00000488942
ENSG00000086015	ENST00000372009,ENST00000482881,ENST00000361297,ENST00000488619,ENST00000372008
ENSG00000086061	ENST00000330899,ENST00000544625,ENST00000495015,ENST00000465677
ENSG00000086062	ENST00000541851,ENST00000379731
ENSG00000086065	ENST00000223500,ENST00000419016
ENSG00000086102	ENST00000318524,ENST00000379540,ENST00000379521
ENSG00000086159	ENST00000315520,ENST00000489786
ENSG00000086189	ENST00000199320,ENST00000509182,ENST00000506390,ENST00000514911
ENSG00000086200	ENST00000424533,ENST00000409296,ENST00000325324,ENST00000514647,ENST00000506905,ENST00000506200
ENSG00000086205	ENST00000356696,ENST00000343844,ENST00000533510,ENST00000525826,ENST00000256999,ENST00000529648,ENST00000340334
ENSG00000086232	ENST00000199389,ENST00000536084
ENSG00000086288	ENST00000199447,ENST00000440017
ENSG00000086289	ENST00000425345,ENST00000476620,ENST00000559325,ENST00000199448
ENSG00000086300	ENST00000396376,ENST00000416246,ENST00000446848,ENST00000409367,ENST00000338523,ENST00000409838
ENSG00000086475	ENST00000545675,ENST00000378614,ENST00000537130,ENST00000327347
ENSG00000086504	ENST00000481453,ENST00000199706,ENST00000389675,ENST00000461550,ENST00000483764,ENST00000441883,ENST00000469744
ENSG00000086506	ENST00000199708
ENSG00000086544	ENST00000263370
ENSG00000086548	ENST00000199764
ENSG00000086570	ENST00000520200,ENST00000261800
ENSG00000086589	ENST00000447771,ENST00000520132,ENST00000540000,ENST00000199814
ENSG00000086598	ENST00000509052,ENST00000262225,ENST00000543425
ENSG00000086666	ENST00000558997,ENST00000564367,ENST00000558272,ENST00000261749,ENST00000560392,ENST00000559775,ENST00000558087,ENST00000558494,ENST00000558390,ENST00000561060,ENST00000560976,ENST00000558688,ENST00000558724,ENST00000559835
ENSG00000086696	ENST00000199936,ENST00000568090
ENSG00000086712	ENST00000398155,ENST00000380122
ENSG00000086717	ENST00000543630,ENST00000379962,ENST00000471570,ENST00000349874,ENST00000496616,ENST00000361511
ENSG00000086730	ENST00000490586,ENST00000398475,ENST00000344995,ENST00000275635,ENST00000460943
ENSG00000086758	ENST00000218328,ENST00000427052,ENST00000262854,ENST00000342160
ENSG00000086827	ENST00000535142,ENST00000200135
ENSG00000086848	ENST00000530723,ENST00000398006
ENSG00000086967	ENST00000357701
ENSG00000086991	ENST00000528341,ENST00000532825,ENST00000535633,ENST00000525196,ENST00000413594,ENST00000343727,ENST00000529343,ENST00000527956,ENST00000542487,ENST00000263317,ENST00000424319,ENST00000534731,ENST00000525278
ENSG00000087008	ENST00000356406,ENST00000514423,ENST00000413009,ENST00000503233
ENSG00000087053	ENST00000409459,ENST00000393223,ENST00000352297,ENST00000346299,ENST00000444541
ENSG00000087074	ENST00000200453
ENSG00000087076	ENST00000595764,ENST00000263278
ENSG00000087077	ENST00000463125,ENST00000476870,ENST00000200457,ENST00000437505,ENST00000417475
ENSG00000087085	ENST00000302913,ENST00000442452,ENST00000428317,ENST00000419336,ENST00000411582,ENST00000412389,ENST00000241069
ENSG00000087086	ENST00000331825
ENSG00000087087	ENST00000347433,ENST00000388793,ENST00000448764,ENST00000432932,ENST00000457580,ENST00000469602
ENSG00000087088	ENST00000356483,ENST00000513545,ENST00000391871,ENST00000502487,ENST00000503726,ENST00000415969,ENST00000515540,ENST00000345358,ENST00000539787,ENST00000293288
ENSG00000087095	ENST00000407008,ENST00000496808
ENSG00000087111	ENST00000543734,ENST00000308360,ENST00000268758,ENST00000484580,ENST00000395346
ENSG00000087116	ENST00000251582,ENST00000274609
ENSG00000087152	ENST00000587097,ENST00000454077,ENST00000389384
ENSG00000087157	ENST00000262764,ENST00000588281,ENST00000588169,ENST00000589689,ENST00000329897,ENST00000592043,ENST00000589426
ENSG00000087191	ENST00000580864,ENST00000582420,ENST00000375812,ENST00000578570,ENST00000583283,ENST00000580265
ENSG00000087206	ENST00000503273,ENST00000512031,ENST00000506128,ENST00000377219,ENST00000510698,ENST00000511320,ENST00000377227
ENSG00000087237	ENST00000566128,ENST00000379780,ENST00000569082,ENST00000200676
ENSG00000087245	ENST00000543485,ENST00000570308,ENST00000437642,ENST00000219070
ENSG00000087253	ENST00000565056,ENST00000262134,ENST00000562299,ENST00000566915
ENSG00000087258	ENST00000562316,ENST00000262494,ENST00000563440,ENST00000565363,ENST00000262493
ENSG00000087263	ENST00000566157,ENST00000568397,ENST00000565682,ENST00000562150,ENST00000565209,ENST00000336111,ENST00000561646
ENSG00000087266	ENST00000503393,ENST00000356331,ENST00000442312
ENSG00000087269	ENST00000502735,ENST00000416614,ENST00000398071,ENST00000314262
ENSG00000087274	ENST00000508684,ENST00000540541,ENST00000398125,ENST00000508277,ENST00000264758,ENST00000513328,ENST00000398123,ENST00000510101,ENST00000355842,ENST00000503455,ENST00000446856,ENST00000509039,ENST00000398129,ENST00000511797,ENST00000503169
ENSG00000087299	ENST00000421284,ENST00000261699,ENST00000267436
ENSG00000087301	ENST00000281741
ENSG00000087302	ENST00000261700,ENST00000553479,ENST00000556760,ENST00000553362
ENSG00000087303	ENST00000554284,ENST00000541773,ENST00000216286
ENSG00000087338	ENST00000282570,ENST00000468386
ENSG00000087365	ENST00000322535,ENST00000530981,ENST00000528302
ENSG00000087448	ENST00000539176,ENST00000543254,ENST00000381271
ENSG00000087460	ENST00000488546,ENST00000488652,ENST00000494081,ENST00000472183,ENST00000469431,ENST00000450130,ENST00000354359,ENST00000496934,ENST00000371075,ENST00000470512,ENST00000371102,ENST00000371095,ENST00000467321,ENST00000603546,ENST00000306090,ENST00000467227,ENST00000480975,ENST00000481039,ENST00000476935,ENST00000487981,ENST00000482112,ENST00000478585,ENST00000349036,ENST00000265620,ENST00000476196…
ENSG00000087470	ENST00000547312,ENST00000552743,ENST00000358214,ENST00000547078,ENST00000553257,ENST00000546757,ENST00000546649,ENST00000414834,ENST00000266481,ENST00000548151,ENST00000549701,ENST00000550093,ENST00000452533,ENST00000381000
ENSG00000087494	ENST00000201015,ENST00000539239,ENST00000395872,ENST00000542963,ENST00000535992,ENST00000545234,ENST00000354417,ENST00000534890,ENST00000395868,ENST00000538310
ENSG00000087495	ENST00000492611,ENST00000395636,ENST00000371015,ENST00000395639,ENST00000361300,ENST00000355648,ENST00000359926,ENST00000541461
ENSG00000087502	ENST00000552132,ENST00000546839,ENST00000360150,ENST00000548441,ENST00000550353,ENST00000552155
ENSG00000087510	ENST00000201031,ENST00000544508
ENSG00000087586	ENST00000312783,ENST00000347343,ENST00000395909,ENST00000395907,ENST00000395915,ENST00000395911,ENST00000395914,ENST00000371356,ENST00000441357,ENST00000395913
ENSG00000087589	ENST00000434344,ENST00000497244,ENST00000360314,ENST00000371336
ENSG00000087842	ENST00000380420,ENST00000380421
ENSG00000087884	ENST00000526415,ENST00000525034,ENST00000393427,ENST00000533193
ENSG00000087903	ENST00000359161,ENST00000592546,ENST00000303657
ENSG00000087916	ENST00000371900
ENSG00000088002	ENST00000594274,ENST00000201586,ENST00000597923,ENST00000323090
ENSG00000088035	ENST00000263440,ENST00000487136,ENST00000603108,ENST00000371108
ENSG00000088038	ENST00000482247,ENST00000447684,ENST00000406403,ENST00000221232,ENST00000358389,ENST00000440571
ENSG00000088053	ENST00000310373,ENST00000333884,ENST00000417454,ENST00000465648
ENSG00000088179	ENST00000431283,ENST00000430976,ENST00000263708,ENST00000544261,ENST00000488896,ENST00000433888
ENSG00000088205	ENST00000476149,ENST00000263239
ENSG00000088247	ENST00000398148
ENSG00000088256	ENST00000078429
ENSG00000088280	ENST00000484418,ENST00000492982,ENST00000495646,ENST00000437606,ENST00000336689
ENSG00000088298	ENST00000542871,ENST00000374492,ENST00000540582,ENST00000541621,ENST00000374491
ENSG00000088305	ENST00000201963,ENST00000443239,ENST00000353855,ENST00000344505,ENST00000456297,ENST00000348286,ENST00000328111,ENST00000375623
ENSG00000088320	ENST00000201979
ENSG00000088325	ENST00000300403,ENST00000340513
ENSG00000088356	ENST00000202017
ENSG00000088367	ENST00000406771,ENST00000441639,ENST00000373941,ENST00000373945,ENST00000430276,ENST00000202028,ENST00000373946,ENST00000338074,ENST00000452261
ENSG00000088386	ENST00000376494,ENST00000376503
ENSG00000088387	ENST00000442173,ENST00000339416,ENST00000376460,ENST00000448493,ENST00000427887
ENSG00000088448	ENST00000460846,ENST00000465753,ENST00000267339,ENST00000375758,ENST00000494859,ENST00000310847
ENSG00000088451	ENST00000261296
ENSG00000088538	ENST00000266037
ENSG00000088543	ENST00000449241,ENST00000426034,ENST00000422619,ENST00000486175,ENST00000441239,ENST00000357203,ENST00000484982,ENST00000464080,ENST00000430746
ENSG00000088682	ENST00000568790,ENST00000262507,ENST00000563391,ENST00000567072,ENST00000564655,ENST00000562734,ENST00000567480,ENST00000562426,ENST00000564115
ENSG00000088726	ENST00000314124,ENST00000431022,ENST00000480698,ENST00000476331,ENST00000435575,ENST00000264728,ENST00000428020,ENST00000435218
ENSG00000088727	ENST00000444589,ENST00000335044,ENST00000443784,ENST00000452770,ENST00000265529,ENST00000352910,ENST00000484629,ENST00000487440
ENSG00000088756	ENST00000532996,ENST00000419673,ENST00000383472,ENST00000418986,ENST00000400091,ENST00000531294,ENST00000262227,ENST00000314319
ENSG00000088766	ENST00000452938,ENST00000378868,ENST00000478846,ENST00000378863
ENSG00000088782	ENST00000382388
ENSG00000088812	ENST00000262919,ENST00000446916
ENSG00000088826	ENST00000494098,ENST00000379460,ENST00000278795,ENST00000339123,ENST00000486998,ENST00000457205,ENST00000346595,ENST00000305958
ENSG00000088827	ENST00000202578,ENST00000344754
ENSG00000088832	ENST00000400137
ENSG00000088833	ENST00000353088,ENST00000216879,ENST00000555944,ENST00000461211,ENST00000381658,ENST00000476071
ENSG00000088836	ENST00000437836,ENST00000474451,ENST00000380056,ENST00000539553,ENST00000380059
ENSG00000088854	ENST00000453730,ENST00000252032,ENST00000498079
ENSG00000088876	ENST00000358413,ENST00000445484
ENSG00000088881	ENST00000380648,ENST00000609451,ENST00000449079,ENST00000609967,ENST00000342725
ENSG00000088882	ENST00000380605
ENSG00000088888	ENST00000358134,ENST00000416600,ENST00000428216
ENSG00000088899	ENST00000337576,ENST00000329152,ENST00000360342
ENSG00000088926	ENST00000264692,ENST00000264691,ENST00000503841,ENST00000403665
ENSG00000088930	ENST00000430571,ENST00000377191,ENST00000539513
ENSG00000088986	ENST00000552316
ENSG00000089006	ENST00000377759,ENST00000491090,ENST00000484809,ENST00000490175,ENST00000483485,ENST00000606570,ENST00000377768
ENSG00000089009	ENST00000550566
ENSG00000089012	ENST00000344103,ENST00000478145,ENST00000303415,ENST00000381580,ENST00000381583
ENSG00000089022	ENST00000551404,ENST00000550735,ENST00000549875,ENST00000553053
ENSG00000089041	ENST00000537312,ENST00000541022,ENST00000539606,ENST00000328963,ENST00000261826,ENST00000535600,ENST00000546057,ENST00000541564,ENST00000541716,ENST00000541446,ENST00000443520,ENST00000535250,ENST00000539695,ENST00000538011
ENSG00000089050	ENST00000491835,ENST00000337227
ENSG00000089053	ENST00000441917,ENST00000535641,ENST00000544314,ENST00000261819,ENST00000534976,ENST00000539079,ENST00000344395,ENST00000422342,ENST00000535482,ENST00000541887
ENSG00000089057	ENST00000423430,ENST00000338244,ENST00000424750,ENST00000379333
ENSG00000089060	ENST00000546737,ENST00000549372,ENST00000552613,ENST00000549181,ENST00000553238,ENST00000202831,ENST00000552014,ENST00000548186,ENST00000549605,ENST00000548477
ENSG00000089063	ENST00000379277,ENST00000379283,ENST00000379286,ENST00000492419,ENST00000379279,ENST00000379299
ENSG00000089091	ENST00000358866,ENST00000377630,ENST00000329494,ENST00000460891,ENST00000608192,ENST00000487128,ENST00000357236,ENST00000262547,ENST00000609267
ENSG00000089094	ENST00000545022,ENST00000446152,ENST00000536437,ENST00000377071,ENST00000541511,ENST00000377069,ENST00000541318,ENST00000538379,ENST00000543025,ENST00000539394,ENST00000538503,ENST00000543852
ENSG00000089101	ENST00000494029,ENST00000377306,ENST00000389656,ENST00000451767,ENST00000377303,ENST00000245957,ENST00000340348,ENST00000377309,ENST00000475466
ENSG00000089116	ENST00000261731
ENSG00000089123	ENST00000480436,ENST00000337743,ENST00000455532
ENSG00000089127	ENST00000553185,ENST00000549820,ENST00000445409,ENST00000550689,ENST00000551241,ENST00000452357,ENST00000202917
ENSG00000089154	ENST00000300648
ENSG00000089159	ENST00000536957,ENST00000228307,ENST00000267257,ENST00000323871,ENST00000424649,ENST00000458477,ENST00000397506,ENST00000538144
ENSG00000089163	ENST00000536460,ENST00000202967
ENSG00000089169	ENST00000543106,ENST00000420983,ENST00000552667,ENST00000548197,ENST00000553114,ENST00000547728,ENST00000415485,ENST00000546703,ENST00000551198,ENST00000551593,ENST00000389385,ENST00000547686,ENST00000547099,ENST00000549769,ENST00000552679,ENST00000547840,ENST00000551052,ENST00000551748,ENST00000550901
ENSG00000089177	ENST00000355755,ENST00000408042,ENST00000378003,ENST00000450176,ENST00000354981
ENSG00000089195	ENST00000203001,ENST00000473131,ENST00000493972,ENST00000466974,ENST00000453074
ENSG00000089199	ENST00000378961
ENSG00000089220	ENST00000261313
ENSG00000089225	ENST00000405440,ENST00000349716,ENST00000526441,ENST00000310346
ENSG00000089234	ENST00000547043,ENST00000419234,ENST00000539060,ENST00000327551
ENSG00000089248	ENST00000455836,ENST00000546477,ENST00000261735
ENSG00000089250	ENST00000338101,ENST00000344089,ENST00000317775
ENSG00000089280	ENST00000380244,ENST00000254108,ENST00000487509,ENST00000566605,ENST00000568685
ENSG00000089327	ENST00000423817,ENST00000392218,ENST00000342879,ENST00000590686,ENST00000592290,ENST00000543307,ENST00000588699,ENST00000496493,ENST00000541435,ENST00000392219
ENSG00000089335	ENST00000507959,ENST00000502743,ENST00000505365,ENST00000506901
ENSG00000089351	ENST00000411896,ENST00000317991,ENST00000504615,ENST00000600231,ENST00000599564
ENSG00000089356	ENST00000454903,ENST00000603449,ENST00000605552
ENSG00000089472	ENST00000336279,ENST00000471121,ENST00000343002,ENST00000441993,ENST00000519389,ENST00000374727,ENST00000425114,ENST00000419594
ENSG00000089486	ENST00000564828,ENST00000562579,ENST00000563507,ENST00000567695,ENST00000562334
ENSG00000089558	ENST00000607371,ENST00000264661
ENSG00000089597	ENST00000529737,ENST00000524437,ENST00000534422,ENST00000346178,ENST00000534419,ENST00000526210,ENST00000534613,ENST00000356638,ENST00000540933,ENST00000532402
ENSG00000089639	ENST00000445806,ENST00000588171,ENST00000203556,ENST00000591047,ENST00000587238
ENSG00000089682	ENST00000203616,ENST00000495517,ENST00000434854
ENSG00000089685	ENST00000350051,ENST00000374948,ENST00000301633
ENSG00000089692	ENST00000203629,ENST00000538079,ENST00000441671
ENSG00000089693	ENST00000541346,ENST00000539187,ENST00000541305,ENST00000540710,ENST00000537126,ENST00000542154,ENST00000203630,ENST00000435120
ENSG00000089723	ENST00000203664,ENST00000553723
ENSG00000089737	ENST00000556635,ENST00000544005,ENST00000555762,ENST00000555054,ENST00000330836
ENSG00000089775	ENST00000608382,ENST00000394715
ENSG00000089818	ENST00000450991,ENST00000537796,ENST00000339754
ENSG00000089820	ENST00000370028,ENST00000461052,ENST00000494813,ENST00000370016,ENST00000537206,ENST00000420383,ENST00000418750,ENST00000422918,ENST00000404127,ENST00000350060,ENST00000488269
ENSG00000089847	ENST00000595096,ENST00000597689,ENST00000318934,ENST00000262970,ENST00000600132
ENSG00000089876	ENST00000368721,ENST00000284690,ENST00000284688
ENSG00000089902	ENST00000560472,ENST00000570597,ENST00000262241
ENSG00000089916	ENST00000556663,ENST00000312858,ENST00000557263,ENST00000557542,ENST00000261530,ENST00000554125,ENST00000556109,ENST00000554375
ENSG00000090006	ENST00000593463,ENST00000595183,ENST00000595118,ENST00000601032,ENST00000243562,ENST00000597071,ENST00000601209,ENST00000396819,ENST00000593614,ENST00000602240,ENST00000204005,ENST00000600499,ENST00000594266,ENST00000601560,ENST00000602251,ENST00000598677,ENST00000545697,ENST00000599724,ENST00000600509,ENST00000308370,ENST00000594457
ENSG00000090013	ENST00000601346,ENST00000597870,ENST00000263368
ENSG00000090020	ENST00000374086,ENST00000545949,ENST00000263980
ENSG00000090054	ENST00000262554
ENSG00000090060	ENST00000556619,ENST00000554130,ENST00000553689,ENST00000556248,ENST00000554887,ENST00000392990,ENST00000557471,ENST00000557320,ENST00000216277,ENST00000555626
ENSG00000090061	ENST00000557441,ENST00000557165,ENST00000555049,ENST00000389879
ENSG00000090097	ENST00000471622,ENST00000471308,ENST00000461554,ENST00000395014,ENST00000492809,ENST00000322099,ENST00000498822,ENST00000484633,ENST00000395013,ENST00000497390,ENST00000428823,ENST00000355852
ENSG00000090104	ENST00000367459,ENST00000498352
ENSG00000090238	ENST00000563788,ENST00000565479,ENST00000570099,ENST00000566595,ENST00000398838,ENST00000398841
ENSG00000090263	ENST00000496958,ENST00000393008,ENST00000496641,ENST00000469351,ENST00000324787,ENST00000485202,ENST00000467334
ENSG00000090266	ENST00000464564,ENST00000475276,ENST00000247866,ENST00000476470,ENST00000482954,ENST00000460088,ENST00000476181,ENST00000479181,ENST00000465506,ENST00000471136,ENST00000476279,ENST00000472695,ENST00000464566,ENST00000204307
ENSG00000090273	ENST00000452707,ENST00000435827,ENST00000321265
ENSG00000090316	ENST00000515766,ENST00000506530,ENST00000514708,ENST00000303400,ENST00000503162,ENST00000512289,ENST00000264750
ENSG00000090339	ENST00000264832,ENST00000423829
ENSG00000090372	ENST00000602397,ENST00000435164,ENST00000539396,ENST00000263280,ENST00000594704,ENST00000594847,ENST00000600358,ENST00000391910
ENSG00000090376	ENST00000457197,ENST00000261233
ENSG00000090382	ENST00000549690,ENST00000548839,ENST00000261267
ENSG00000090402	ENST00000463607,ENST00000264382,ENST00000476593
ENSG00000090432	ENST00000264198
ENSG00000090447	ENST00000573476,ENST00000575300,ENST00000204517
ENSG00000090470	ENST00000204549
ENSG00000090487	ENST00000416889,ENST00000433215,ENST00000204566,ENST00000561078,ENST00000559199
ENSG00000090512	ENST00000265029,ENST00000450521,ENST00000382136,ENST00000435961,ENST00000382134,ENST00000431018,ENST00000539949,ENST00000420570
ENSG00000090520	ENST00000418776,ENST00000439351,ENST00000265028,ENST00000495390
ENSG00000090530	ENST00000319332,ENST00000426003,ENST00000427335,ENST00000444866
ENSG00000090534	ENST00000421442,ENST00000204615,ENST00000445696
ENSG00000090539	ENST00000420973,ENST00000204604,ENST00000545352,ENST00000348986,ENST00000460627,ENST00000448472,ENST00000470150,ENST00000450923
ENSG00000090565	ENST00000450428,ENST00000464263,ENST00000487899,ENST00000262305,ENST00000457159,ENST00000461009,ENST00000434585
ENSG00000090581	ENST00000527168,ENST00000204679,ENST00000527076,ENST00000529957
ENSG00000090615	ENST00000204726,ENST00000456883,ENST00000545875,ENST00000537452,ENST00000450791
ENSG00000090621	ENST00000372857,ENST00000372862,ENST00000470443,ENST00000527718,ENST00000372856,ENST00000372858,ENST00000513632,ENST00000525669,ENST00000421687
ENSG00000090659	ENST00000301357,ENST00000394173,ENST00000593660,ENST00000315599
ENSG00000090661	ENST00000558268,ENST00000560412,ENST00000251363,ENST00000558331,ENST00000561008,ENST00000559336,ENST00000561053
ENSG00000090674	ENST00000394321,ENST00000601003,ENST00000264079
ENSG00000090686	ENST00000400301,ENST00000527823,ENST00000529637,ENST00000532737,ENST00000421625,ENST00000308271
ENSG00000090776	ENST00000204961
ENSG00000090861	ENST00000261772
ENSG00000090863	ENST00000205061,ENST00000562090,ENST00000422840,ENST00000447066
ENSG00000090889	ENST00000374403,ENST00000374388
ENSG00000090905	ENST00000491718,ENST00000315183,ENST00000432286,ENST00000450465,ENST00000395799,ENST00000569634
ENSG00000090920	ENST00000221347
ENSG00000090924	ENST00000378550,ENST00000205135,ENST00000409797,ENST00000409794,ENST00000425673,ENST00000451354,ENST00000458508
ENSG00000090932	ENST00000600437,ENST00000600579,ENST00000356433,ENST00000205143,ENST00000596614
ENSG00000090971	ENST00000205194,ENST00000588985,ENST00000592719,ENST00000587400
ENSG00000090975	ENST00000320201,ENST00000546049,ENST00000542749,ENST00000392428,ENST00000451868,ENST00000436074,ENST00000280562
ENSG00000090989	ENST00000504321,ENST00000511971,ENST00000346134,ENST00000509302,ENST00000349598,ENST00000381295
ENSG00000091009	ENST00000508019,ENST00000506502,ENST00000265271
ENSG00000091010	ENST00000230732
ENSG00000091039	ENST00000547540,ENST00000261183,ENST00000546946,ENST00000393250,ENST00000393249,ENST00000550865
ENSG00000091073	ENST00000446820,ENST00000413936,ENST00000324432,ENST00000465488,ENST00000479915,ENST00000430490,ENST00000446600,ENST00000307569,ENST00000468546
ENSG00000091106	ENST00000342905,ENST00000360906,ENST00000404025,ENST00000402280
ENSG00000091127	ENST00000356362,ENST00000469408,ENST00000481939
ENSG00000091128	ENST00000414450,ENST00000388781,ENST00000475469,ENST00000388780,ENST00000418464,ENST00000205386
ENSG00000091129	ENST00000417701,ENST00000379024,ENST00000379022,ENST00000379028,ENST00000425651,ENST00000351718,ENST00000413765
ENSG00000091136	ENST00000393560,ENST00000393561,ENST00000222399
ENSG00000091137	ENST00000544569,ENST00000480841,ENST00000265715,ENST00000543100,ENST00000541474,ENST00000477350
ENSG00000091138	ENST00000422236,ENST00000379083,ENST00000340010
ENSG00000091140	ENST00000437604,ENST00000417551,ENST00000205402,ENST00000451081,ENST00000440410,ENST00000415325,ENST00000537148
ENSG00000091157	ENST00000254442,ENST00000357574
ENSG00000091164	ENST00000586262,ENST00000590954,ENST00000540155,ENST00000587807,ENST00000217515
ENSG00000091181	ENST00000456302,ENST00000311981,ENST00000256452,ENST00000446632,ENST00000430514,ENST00000383846,ENST00000438560
ENSG00000091262	ENST00000574094,ENST00000205557,ENST00000456970
ENSG00000091317	ENST00000205636,ENST00000495177
ENSG00000091409	ENST00000409080,ENST00000442250,ENST00000343713,ENST00000409532,ENST00000264106,ENST00000416789,ENST00000458358,ENST00000264107,ENST00000375221,ENST00000475302
ENSG00000091428	ENST00000397081,ENST00000539331,ENST00000538974,ENST00000484645,ENST00000409036,ENST00000535187,ENST00000540783,ENST00000264111,ENST00000397087
ENSG00000091436	ENST00000409176,ENST00000539448,ENST00000422149,ENST00000476618,ENST00000468408,ENST00000431503,ENST00000480606,ENST00000375213,ENST00000338983
ENSG00000091482	ENST00000494525,ENST00000379494
ENSG00000091490	ENST00000513416,ENST00000399878,ENST00000507618,ENST00000502949,ENST00000264868,ENST00000510448
ENSG00000091513	ENST00000467842,ENST00000402696,ENST00000264998,ENST00000461695
ENSG00000091527	ENST00000420115,ENST00000503932,ENST00000264993,ENST00000515421,ENST00000507408,ENST00000508481,ENST00000431519,ENST00000511392
ENSG00000091536	ENST00000557190,ENST00000418233,ENST00000451725,ENST00000433411,ENST00000557655,ENST00000556535,ENST00000205890,ENST00000579848,ENST00000578472
ENSG00000091542	ENST00000541285,ENST00000399138
ENSG00000091583	ENST00000205948
ENSG00000091592	ENST00000354411,ENST00000269280,ENST00000262467,ENST00000345221,ENST00000577119,ENST00000572272,ENST00000571451,ENST00000544378,ENST00000571307
ENSG00000091622	ENST00000262483,ENST00000572795,ENST00000421306
ENSG00000091640	ENST00000575142,ENST00000206020,ENST00000575784
ENSG00000091651	ENST00000566860,ENST00000219097,ENST00000563306,ENST00000563599
ENSG00000091656	ENST00000455469,ENST00000521891,ENST00000050961,ENST00000518282
ENSG00000091664	ENST00000263160,ENST00000534115
ENSG00000091704	ENST00000484324,ENST00000491460,ENST00000481342,ENST00000476062,ENST00000011292
ENSG00000091732	ENST00000311873,ENST00000477578,ENST00000360708,ENST00000471022,ENST00000467642,ENST00000358303
ENSG00000091831	ENST00000338799,ENST00000443427,ENST00000440973,ENST00000206249,ENST00000456483,ENST00000427531
ENSG00000091844	ENST00000206262,ENST00000367225
ENSG00000091879	ENST00000523120,ENST00000325203,ENST00000415216,ENST00000338312
ENSG00000091947	ENST00000585950,ENST00000589334,ENST00000542039,ENST00000592127,ENST00000587529,ENST00000206380
ENSG00000091972	ENST00000383681,ENST00000473539,ENST00000478595,ENST00000315711,ENST00000498096
ENSG00000091986	ENST00000439685,ENST00000479368,ENST00000206423
ENSG00000092009	ENST00000250378,ENST00000206446
ENSG00000092010	ENST00000382708,ENST00000559123,ENST00000560420,ENST00000561435,ENST00000561142,ENST00000206451,ENST00000558112,ENST00000559741
ENSG00000092020	ENST00000554563,ENST00000554899,ENST00000554488,ENST00000554222,ENST00000557773,ENST00000553273,ENST00000553282,ENST00000554361,ENST00000555644,ENST00000555614,ENST00000557288,ENST00000557217,ENST00000555630,ENST00000261475,ENST00000556254,ENST00000554265,ENST00000557278,ENST00000555726
ENSG00000092036	ENST00000554373,ENST00000206474,ENST00000556915,ENST00000541587,ENST00000555986,ENST00000557591,ENST00000347758,ENST00000554651,ENST00000554446,ENST00000554349,ENST00000397409,ENST00000555040,ENST00000553420,ENST00000555367,ENST00000554516,ENST00000342454
ENSG00000092051	ENST00000397118,ENST00000544177,ENST00000356300
ENSG00000092054	ENST00000355349
ENSG00000092067	ENST00000206513
ENSG00000092068	ENST00000529705,ENST00000316902,ENST00000422941,ENST00000528860,ENST00000453702,ENST00000532568
ENSG00000092094	ENST00000554699,ENST00000555223,ENST00000556252,ENST00000488532,ENST00000553640,ENST00000206542,ENST00000556439
ENSG00000092096	ENST00000474774,ENST00000206544,ENST00000397260,ENST00000397267,ENST00000473917,ENST00000474057,ENST00000354772
ENSG00000092108	ENST00000458591,ENST00000396629,ENST00000484733,ENST00000541123,ENST00000544052,ENST00000555953,ENST00000555259,ENST00000554819,ENST00000311943,ENST00000556768,ENST00000421551,ENST00000463622,ENST00000553278
ENSG00000092140	ENST00000438909,ENST00000547209,ENST00000555429,ENST00000206595,ENST00000554714,ENST00000552488,ENST00000544007,ENST00000550944,ENST00000547532,ENST00000553504
ENSG00000092148	ENST00000399332,ENST00000553957,ENST00000556224,ENST00000553700
ENSG00000092199	ENST00000554455,ENST00000554969,ENST00000320084,ENST00000555914,ENST00000430246,ENST00000556142,ENST00000449098,ENST00000336053,ENST00000555309,ENST00000553753
ENSG00000092200	ENST00000555587,ENST00000382933,ENST00000307974,ENST00000557771,ENST00000557606,ENST00000555489,ENST00000555322,ENST00000400017,ENST00000206660,ENST00000556336,ENST00000553927
ENSG00000092201	ENST00000556217,ENST00000216297,ENST00000557652,ENST00000556309
ENSG00000092203	ENST00000455393,ENST00000262709,ENST00000405508,ENST00000448790
ENSG00000092208	ENST00000524980,ENST00000525153,ENST00000250379,ENST00000308317
ENSG00000092295	ENST00000206765,ENST00000544573,ENST00000559136
ENSG00000092330	ENST00000558566,ENST00000399423,ENST00000538777,ENST00000557915,ENST00000267415,ENST00000540705
ENSG00000092345	ENST00000399444,ENST00000250863
ENSG00000092377	ENST00000355162,ENST00000346432,ENST00000383032
ENSG00000092421	ENST00000510263,ENST00000343348,ENST00000509665,ENST00000503962,ENST00000257414,ENST00000515009
ENSG00000092439	ENST00000313478,ENST00000561443,ENST00000560955
ENSG00000092445	ENST00000559066,ENST00000263798
ENSG00000092470	ENST00000452115,ENST00000263795,ENST00000381246
ENSG00000092529	ENST00000357568,ENST00000318023,ENST00000349748,ENST00000397163
ENSG00000092531	ENST00000566035,ENST00000568331,ENST00000564153,ENST00000397138,ENST00000563765,ENST00000568859,ENST00000561526,ENST00000566327,ENST00000567094,ENST00000349777,ENST00000249647,ENST00000568514,ENST00000568451
ENSG00000092607	ENST00000449873
ENSG00000092621	ENST00000369409,ENST00000462324,ENST00000493622,ENST00000369407
ENSG00000092758	ENST00000466192,ENST00000462700,ENST00000343916,ENST00000467819
ENSG00000092820	ENST00000476189,ENST00000337147,ENST00000392177,ENST00000367075
ENSG00000092841	ENST00000536128,ENST00000549392,ENST00000348108,ENST00000550639,ENST00000550184,ENST00000547408,ENST00000547649,ENST00000548293,ENST00000547703,ENST00000546630,ENST00000293422,ENST00000551589,ENST00000550697,ENST00000548725
ENSG00000092847	ENST00000373206,ENST00000373204
ENSG00000092850	ENST00000207457,ENST00000469024
ENSG00000092853	ENST00000251195,ENST00000318121,ENST00000520551
ENSG00000092929	ENST00000587105,ENST00000412096,ENST00000591563,ENST00000207549
ENSG00000092931	ENST00000590070,ENST00000590514,ENST00000593181,ENST00000586622,ENST00000355954,ENST00000585692,ENST00000336509,ENST00000588460
ENSG00000092964	ENST00000311151,ENST00000523027,ENST00000521913
ENSG00000092969	ENST00000366929,ENST00000479322,ENST00000366930
ENSG00000092978	ENST00000366935,ENST00000366934
ENSG00000093000	ENST00000469163,ENST00000396096,ENST00000347635,ENST00000425733,ENST00000419387,ENST00000407019
ENSG00000093009	ENST00000437685,ENST00000483431,ENST00000455750,ENST00000407835,ENST00000263201,ENST00000487669,ENST00000491520,ENST00000438587
ENSG00000093010	ENST00000207636,ENST00000407537,ENST00000403184,ENST00000428707,ENST00000406520,ENST00000412786,ENST00000403710,ENST00000449653,ENST00000361682,ENST00000493893
ENSG00000093072	ENST00000262607,ENST00000399839,ENST00000449907,ENST00000480276,ENST00000330232,ENST00000399837
ENSG00000243156	ENST00000578984,ENST00000441493,ENST00000498573
ENSG00000093134	ENST00000417437,ENST00000207771,ENST00000425515,ENST00000519686,ENST00000427187,ENST00000414302,ENST00000509351,ENST00000392393,ENST00000367927,ENST00000275223,ENST00000423615
ENSG00000093144	ENST00000474240,ENST00000479525,ENST00000534442,ENST00000474289,ENST00000436638,ENST00000454859,ENST00000309620,ENST00000368289,ENST00000531582,ENST00000368291,ENST00000526299,ENST00000368295,ENST00000525745,ENST00000531967,ENST00000368292,ENST00000368287,ENST00000430841
ENSG00000093167	ENST00000354379,ENST00000421307,ENST00000396428,ENST00000421276,ENST00000336686,ENST00000440230,ENST00000496479,ENST00000460646
ENSG00000093183	ENST00000423701,ENST00000383750,ENST00000456515,ENST00000449617,ENST00000273156,ENST00000450981,ENST00000451653,ENST00000493107,ENST00000264454,ENST00000417572,ENST00000536332
ENSG00000093217	ENST00000542835,ENST00000424034,ENST00000487569,ENST00000207870
ENSG00000094631	ENST00000483656,ENST00000413163,ENST00000477561,ENST00000469223,ENST00000468949,ENST00000465269,ENST00000443563,ENST00000376619,ENST00000426196,ENST00000334136,ENST00000481929,ENST00000376610,ENST00000444343,ENST00000476625,ENST00000376643,ENST00000440653,ENST00000477528,ENST00000489352,ENST00000462730,ENST00000441703
ENSG00000094661	ENST00000209540
ENSG00000094755	ENST00000519385,ENST00000522868,ENST00000521481,ENST00000265294,ENST00000519598,ENST00000518525,ENST00000521009,ENST00000519137
ENSG00000094796	ENST00000251645
ENSG00000094804	ENST00000473555,ENST00000580824,ENST00000577249,ENST00000209728
ENSG00000094841	ENST00000526850,ENST00000462237,ENST00000373383,ENST00000530743,ENST00000373379
ENSG00000094880	ENST00000394886
ENSG00000094914	ENST00000546562,ENST00000547761,ENST00000551724,ENST00000394384,ENST00000549450,ENST00000209873,ENST00000547238,ENST00000548880,ENST00000547757,ENST00000552161,ENST00000550286,ENST00000548258,ENST00000552876,ENST00000549821,ENST00000549983
ENSG00000094916	ENST00000550411,ENST00000439541,ENST00000547872,ENST00000209875
ENSG00000094963	ENST00000529935,ENST00000441535,ENST00000209929
ENSG00000094975	ENST00000608151,ENST00000610051,ENST00000263688,ENST00000367723
ENSG00000095002	ENST00000543555,ENST00000233146
ENSG00000095015	ENST00000399503,ENST00000469188
ENSG00000095059	ENST00000210060,ENST00000595100,ENST00000601537,ENST00000351660,ENST00000593473,ENST00000595912,ENST00000601639
ENSG00000095066	ENST00000397668,ENST00000264827,ENST00000586710
ENSG00000095110	ENST00000424269,ENST00000536271,ENST00000251921
ENSG00000095139	ENST00000264028,ENST00000392859,ENST00000359415
ENSG00000095203	ENST00000374566,ENST00000374557
ENSG00000095209	ENST00000374692,ENST00000451560,ENST00000374688,ENST00000435034
ENSG00000095261	ENST00000471789,ENST00000210313,ENST00000373904
ENSG00000095303	ENST00000373698,ENST00000362012,ENST00000540753,ENST00000223423
ENSG00000095319	ENST00000372577
ENSG00000095370	ENST00000420366,ENST00000373274,ENST00000314830,ENST00000373277,ENST00000429553,ENST00000373276
ENSG00000095380	ENST00000415280,ENST00000210444,ENST00000461452
ENSG00000095383	ENST00000375064,ENST00000342112,ENST00000375063,ENST00000375066
ENSG00000095397	ENST00000362057,ENST00000265134,ENST00000374059
ENSG00000095464	ENST00000371447
ENSG00000095485	ENST00000482452,ENST00000354105,ENST00000478047,ENST00000468709,ENST00000370379
ENSG00000095539	ENST00000519649,ENST00000210633,ENST00000370250,ENST00000521006,ENST00000519756,ENST00000517724,ENST00000518124
ENSG00000095564	ENST00000265990,ENST00000544642
ENSG00000095574	ENST00000368886
ENSG00000095585	ENST00000413476,ENST00000467799,ENST00000224337,ENST00000427367,ENST00000371176
ENSG00000095587	ENST00000357947,ENST00000469598
ENSG00000095596	ENST00000394139,ENST00000371531,ENST00000224356
ENSG00000095627	ENST00000369281,ENST00000369280,ENST00000422662,ENST00000251864,ENST00000369282
ENSG00000095637	ENST00000354106,ENST00000347291,ENST00000371245,ENST00000393949,ENST00000361941,ENST00000371247,ENST00000371249,ENST00000371239,ENST00000371241,ENST00000353505,ENST00000277982,ENST00000371246,ENST00000306402,ENST00000474353,ENST00000371227
ENSG00000095713	ENST00000370591,ENST00000309155,ENST00000413387,ENST00000298819,ENST00000370597
ENSG00000095739	ENST00000375533,ENST00000497699
ENSG00000095752	ENST00000264563
ENSG00000095777	ENST00000543632,ENST00000376302,ENST00000376301,ENST00000265944
ENSG00000095787	ENST00000442148,ENST00000420266,ENST00000428935,ENST00000347934,ENST00000345541,ENST00000375664,ENST00000414108,ENST00000424454,ENST00000354911,ENST00000472862,ENST00000375646,ENST00000439676
ENSG00000095794	ENST00000482633,ENST00000395887,ENST00000345491,ENST00000395895,ENST00000374726,ENST00000497686,ENST00000489321,ENST00000463960,ENST00000374721,ENST00000348787,ENST00000496019,ENST00000374711,ENST00000374734,ENST00000374728,ENST00000495960,ENST00000494479,ENST00000487132,ENST00000333809,ENST00000461968,ENST00000484283,ENST00000427847,ENST00000472813,ENST00000489388,ENST00000361599,ENST00000354759…
ENSG00000095906	ENST00000568834,ENST00000567700,ENST00000262302,ENST00000543305
ENSG00000095917	ENST00000397534,ENST00000211076
ENSG00000095932	ENST00000587847,ENST00000591708,ENST00000215531
ENSG00000095951	ENST00000399469,ENST00000379388,ENST00000541134,ENST00000442081
ENSG00000095970	ENST00000338469,ENST00000373113
ENSG00000095981	ENST00000373227,ENST00000373229,ENST00000437525,ENST00000425054
ENSG00000096006	ENST00000354620,ENST00000263045,ENST00000423399,ENST00000433368,ENST00000371159,ENST00000393666
ENSG00000096060	ENST00000542713,ENST00000536438,ENST00000539068,ENST00000357266
ENSG00000096063	ENST00000361690,ENST00000373822,ENST00000502969,ENST00000346162,ENST00000373825,ENST00000510290,ENST00000423325
ENSG00000096070	ENST00000532330,ENST00000534694,ENST00000357641,ENST00000543502,ENST00000534400,ENST00000449261,ENST00000339717,ENST00000443324,ENST00000441123
ENSG00000096080	ENST00000372133,ENST00000372116,ENST00000427312
ENSG00000096088	ENST00000356667,ENST00000425343,ENST00000373025
ENSG00000096092	ENST00000211314
ENSG00000096093	ENST00000481466,ENST00000480623,ENST00000538167,ENST00000371068
ENSG00000096264	ENST00000373083,ENST00000373089,ENST00000373086
ENSG00000096384	ENST00000353801,ENST00000371554,ENST00000371646
ENSG00000096395	ENST00000430124,ENST00000266003,ENST00000507738
ENSG00000096401	ENST00000371477
ENSG00000096433	ENST00000374316,ENST00000605930
ENSG00000096654	ENST00000211936,ENST00000377419
ENSG00000096696	ENST00000418664,ENST00000506617,ENST00000379802
ENSG00000096717	ENST00000432464,ENST00000406900,ENST00000403579,ENST00000212015
ENSG00000096746	ENST00000490442,ENST00000481819,ENST00000480987,ENST00000469172,ENST00000478698,ENST00000491200,ENST00000354695,ENST00000265866,ENST00000441000
ENSG00000096872	ENST00000517866,ENST00000518614,ENST00000517444,ENST00000433700,ENST00000429045,ENST00000380062,ENST00000519968,ENST00000443698
ENSG00000096968	ENST00000539801,ENST00000544510,ENST00000381652
ENSG00000096996	ENST00000598019,ENST00000322153,ENST00000593993,ENST00000430026,ENST00000600835
ENSG00000097007	ENST00000372348,ENST00000318560
ENSG00000097021	ENST00000418124,ENST00000377855,ENST00000377842,ENST00000545482,ENST00000361521,ENST00000377860,ENST00000377845,ENST00000541130,ENST00000608083,ENST00000473466
ENSG00000097033	ENST00000535010,ENST00000370558,ENST00000482504
ENSG00000097046	ENST00000428239,ENST00000426137,ENST00000430031,ENST00000234626
ENSG00000097096	ENST00000341460
[truncated: 16,081 more rows]
