# Supplementary material for: Benchmarking of RNA-sequencing analysis workflows using whole-transcriptome RT-qPCR expression data
Source: Sci Rep. 2017 May 8;7:1559. doi: 10.1038/s41598-017-01617-3 (PMC5431503; doi:10.1038/s41598-017-01617-3)
Supplement: Supplementary file 3 — Supplemental Table2 [file 41598_2017_1617_MOESM3_ESM.xls]

## Sheet: nonconcordant genes
	RT-qPCR_FC	salmon_FC	kallisto_FC	cufflinks_FC	htseq_FC
ENSG00000103876	3.0694	-0.099342	-0.0814688	2.28292	2.40854
ENSG00000140795	1.8994	-0.710645	-0.894718	-0.0902661	0.436954
ENSG00000103522	3.0994	0.0659523	0.118557	1.06123	2.24142
ENSG00000183032	4.1194	-0.40163	-0.384542	3.62366	3.5294
ENSG00000164023	1.8094	-0.229917	-0.19395	0.859993	2.02425
ENSG00000149328	2.7194	0.311076	0.337599	1.84385	2.41392
ENSG00000122484	-1.5906	0.874194	0.850389	1.4653	-0.380844
ENSG00000131778	1.5094	-0.953296	-0.878622	1.46794	1.63305
ENSG00000163817	-3.4006	-1.04475	-1.09881	-3.73849	-3.47435
ENSG00000180481	-2.7406	-1.02761	0.521448	-2.10924	-3.48711
ENSG00000101558	-1.6806	2.16911	2.21483	0.171535	0.326403
ENSG00000174788	4.4394	-0.89739	-0.870021	-3.71566	-3.60697
ENSG00000188505	1.3994	-1.24553	-1.17145	1.32872	1.49698
ENSG00000188596	-1.6706	0.520611	0.531873	0.278179	-1.17586
ENSG00000131781	2.9894	0.709362	0.688738	1.60771	2.93424
ENSG00000119917	0.239397	-2.06608	-2.04628	-1.15328	-0.723893
ENSG00000173626	1.6594	-0.526583	-0.484302	1.03764	1.6929
ENSG00000196214	1.8194	-0.435961	-0.0668604	1.62749	1.72461
ENSG00000185567	1.1494	-1.1864	-1.1583	-0.00479082	0.310035
ENSG00000154832	1.6994	-2.71274	-2.69956	-0.240174	-0.103761
ENSG00000221926	1.2894	-1.80836	-1.77576	1.94057	1.89627
ENSG00000156928	0.579397	3.8498	3.37459	1.08259	1.16251
ENSG00000171960	1.1794	-1.30132	-1.27694	1.93181	2.25653
ENSG00000100360	-0.950603	-3.16783	-3.13918	-0.888629	-0.626719
ENSG00000071082	2.3594	0.346649	0.373148	1.73389	1.88034
ENSG00000175390	1.7794	-1.57059	-1.54796	1.57791	1.29596
ENSG00000133460	0.459397	-1.62618	-1.57608	-1.32624	-1.07403
ENSG00000213999	2.9794	-0.527305	-0.509288	1.05933	1.18363
ENSG00000064201	2.4594	-0.0544108	0.0150403	1.68668	2.58598
ENSG00000258653	1.9294	-1.22671	-1.21159	0.711713	1.04244
ENSG00000124104	0.499397	-1.67193	-1.78972	-0.385435	-0.129717
ENSG00000187653	-0.200603	1.94988	1.98735	0.799549	1.59214
ENSG00000164241	1.2494	-0.946204	-1.31826	0.671396	0.647601
ENSG00000092439	-0.870603	0.956174	0.97567	1.05518	1.22887
ENSG00000161905	-0.450603	0.00647603	0.0421033	1.80793	2.06729
ENSG00000185010	0.719397	0.483559	0.473878	-1.51423	-1.34627
ENSG00000143156	0.209397	0.282982	0.302793	-2.1812	0.674254
ENSG00000255150	2.0894	-1.51171	-1.48576	-1.29781	-1.12956
ENSG00000166676	-4.1306	-3.25404	-3.16486	-0.41584	-4.32345
ENSG00000180694	-1.8506	-0.995589	-0.0537549	2.0282	2.41582
ENSG00000109445	-1.2406	0.769648	0.787381	0.962588	1.07933
ENSG00000132589	-2.5006	-3.72237	-3.76006	0.0469688	0.229157
ENSG00000087206	-0.920603	0.921114	0.921623	1.07201	1.20543
ENSG00000101363	2.0794	1.26084	1.28641	-0.0786331	0.0927483
ENSG00000146067	-1.5406	0.218945	0.247735	0.417332	0.576041
ENSG00000174788	4.4394	-0.89739	-0.870021	-3.71566	-3.60697
ENSG00000177675	-1.1706	0.365906	0.40506	2.29103	2.40978
ENSG00000184224	-0.770603	0.208372	0.247431	0.64991	1.35449
ENSG00000138101	0.739397	-1.12198	-1.0793	-1.72968	-1.66069
ENSG00000149089	-1.1806	-0.207915	-0.15106	0.761296	1.02452
ENSG00000140416	-2.2306	-0.806231	-0.897476	0.977756	0.756651
ENSG00000183134	-1.6506	-0.830779	-1.23177	1.05216	-0.984148
ENSG00000130035	0.649397	-1.23853	-1.01171	-2.88322	0.0148274
ENSG00000183060	-6.4806	-1.84828	-1.84143	-0.736051	-0.575635
ENSG00000091592	3.4894	2.20125	2.22824	-1.31791	-1.26614
ENSG00000164867	-3.2706	-1.18065	-1.17035	-0.519901	-0.185622
ENSG00000127423	3.6694	1.95934	2.43689	0.788894	3.45419
ENSG00000112394	-1.3606	1.21936	1.23178	1.52598	0.851211
ENSG00000131174	-2.2606	-0.420034	-0.385973	0.473635	0.637057
ENSG00000067225	-2.2906	-2.49455	-2.46991	0.964176	1.19008
ENSG00000182518	-1.8806	-0.645266	-0.607611	0.74387	0.727753
ENSG00000137692	0.299397	1.76378	1.77366	2.06619	2.31317
ENSG00000214900	0.509397	0.0954797	-0.197262	2.80753	3.50166
ENSG00000166925	1.7994	1.13452	1.15983	-1.8839	-1.58998
ENSG00000142684	-0.660603	1.16489	1.17644	1.28057	1.52142
ENSG00000188243	-1.5306	-2.25685	-2.23117	0.680957	0.836549
ENSG00000107371	-0.470603	0.58783	0.641268	1.57364	1.7976
ENSG00000082515	-1.9606	-3.40344	-3.37056	1.02807	1.18578
ENSG00000255737	0.429397	-0.112012	2.21397	-0.0196678	3.20747
ENSG00000149735	-0.250603	1.3484	1.33423	1.03922	2.03755
ENSG00000160973	5.0194	-0.0734891	3.9836	-1.95913	3.77632
ENSG00000028839	-3.1406	-4.56587	-4.55098	-0.236567	0.0190002
ENSG00000156467	-5.6706	-5.19818	-5.1839	-0.314182	-0.149396
ENSG00000064225	-4.2306	0.541726	0.554534	0.996391	1.1242
ENSG00000160932	-2.7806	-3.25746	-3.2309	0.332405	0.49266
ENSG00000135390	-3.7006	-4.5488	-4.52122	1.02193	1.18312
ENSG00000115364	-1.3406	0.797335	0.826317	1.1484	1.39967
ENSG00000114942	-0.0206028	-0.152432	-0.129029	1.98949	2.15236
ENSG00000126214	1.2494	0.329226	0.33125	-2.38507	-2.38759
ENSG00000137710	-2.8006	-3.74449	-3.75162	0.299513	0.478845
ENSG00000162910	2.3694	0.683073	0.718059	0.287889	0.498486
ENSG00000137752	-1.1206	-0.0854167	-0.0781619	0.975528	1.03177
ENSG00000215790	1.2794	-0.330486	-0.357974	-0.860294	-0.27561
ENSG00000185055	-2.4706	-0.574496	-0.631562	0.972551	-1.44162
ENSG00000053372	-2.3006	-1.76092	-1.86109	1.55535	1.95529
ENSG00000072201	3.8594	0.652798	1.5993	-2.1279	-1.98328
ENSG00000083828	-0.500603	1.26421	1.30598	1.5436	1.67546
ENSG00000138399	-1.0206	0.575659	0.611118	0.904986	1.18114
ENSG00000233927	-0.800603	-1.85297	-1.8108	1.66604	1.80081
ENSG00000132026	-0.430603	0.753825	0.52374	-2.56898	-2.81806
ENSG00000243678	-2.9706	-1.42828	-1.40206	2.1531	2.34134
ENSG00000100417	2.3794	1.8409	1.69157	-0.472281	-0.383623
ENSG00000134285	-0.120603	1.62104	1.64514	2.75906	2.07669
ENSG00000177984	-1.1906	-0.938868	-0.76101	1.52094	1.94444
ENSG00000182899	-0.110603	-0.21541	-0.189088	2.09144	2.26052
ENSG00000196550	-4.9606	-0.241085	-0.4468	4.04059	4.18729
ENSG00000129194	1.0194	-0.318	-0.307557	-2.75888	-4.24374
